# Supplementary material for: Early Signals of Vaccine-driven Perturbation Seen in Pneumococcal Carriage Population Genomic Data
Source: Clin Infect Dis. 2019 May 16;70(7):1294–303. doi: 10.1093/cid/ciz404 (PMC7768739; doi:10.1093/cid/ciz404)
Supplement: ciz404_suppl_Supplementary_Data [file ciz404_suppl_supplementary_data.xlsx]

## Sheet: Sheet1
Sample ID	Accession ID	Age group (years)	Year	Vaccination period	BAPS Genomic cluster	International lineage (GPSC)	Vaccination status	Serotype	MLST	cat	ermB	tetM	mefA	mefE	Penicillin	Penicillin MIC (Genotypic by CDC)
12378_2#57	ERS399254	≥5	2009	Pre-PCV	GC1	GPSC9	VT	14	ST63	0	0	1	0	0	I	0.25
14936_5#50	ERS553434	<5	2009	Pre-PCV	GC1	GPSC9	VT	14	ST63	0	0	1	0	0	I	0.25
14936_5#59	ERS553452	<5	2009	Pre-PCV	GC1	GPSC9	VT	14	ST63	0	0	1	0	0	I	0.25
15378_3#7	ERS625433	<5	2009	Pre-PCV	GC1	GPSC9	VT	14	ST9468	0	0	1	0	0	S	0.06
15378_3#95	ERS625523	≥5	2009	Pre-PCV	GC1	GPSC9	VT	14	ST63	0	0	1	0	0	I	0.25
15378_4#13	ERS625536	≥5	2009	Pre-PCV	GC1	GPSC9	VT	14	ST63	0	0	1	0	0	I	0.25
15378_4#19	ERS625542	≥5	2009	Pre-PCV	GC1	GPSC9	VT	14	ST63	0	0	1	0	0	I	0.25
15378_4#95	ERS625622	<5	2014	Post-PCV	GC1	GPSC9	VT	14	ST63	0	0	1	0	0	I	0.25
15531_2#39	ERS625664	<5	2009	Pre-PCV	GC1	GPSC9	VT	14	ST63	0	0	1	0	0	I	0.25
15531_2#46	ERS625672	<5	2014	Post-PCV	GC1	GPSC9	VT	14	ST63	0	0	1	0	0	I	0.25
15531_2#60	ERS625686	≥5	2014	Post-PCV	GC1	GPSC9	VT	3	ST5435	0	0	0	0	0	S	0.06
15531_2#93	ERS625720	<5	2009	Pre-PCV	GC1	GPSC9	VT	14	ST63	0	0	1	0	0	I	0.25
15531_3#91	ERS625986	<5	2014	Post-PCV	GC1	GPSC9	VT	14	ST10894	0	0	1	0	0	I	0.25
17794_8#187	ERS725268	≥5	2014	Post-PCV	GC1	GPSC9	VT	3	ST5435	0	0	0	0	0	S	0.06
17870_7#141	ERS725827	<5	2010	Pre-PCV	GC1	GPSC9	NVT	NT	ST11685	0	0	1	0	0	I	0.12
17870_7#143	ERS725829	<5	2010	Pre-PCV	GC1	GPSC9	NVT	NT	ST11685	0	0	1	0	0	I	0.12
17870_7#162	ERS725852	<5	2009	Pre-PCV	GC1	GPSC9	VT	3	ST5435	0	0	0	0	0	S	0.06
18456_1#66	ERS725227	≥5	2014	Post-PCV	GC1	GPSC9	VT	3	ST5435	0	0	0	0	0	S	0.06
18456_1#88	ERS725282	<5	2014	Post-PCV	GC1	GPSC9	VT	3	ST5435	0	0	0	0	0	S	0.06
9716_7#27	ERS215318	≥5	2010	Pre-PCV	GC1	GPSC9	VT	14	ST63	0	0	1	0	0	I	0.25
9716_7#37	ERS215329	<5	2009	Pre-PCV	GC1	GPSC9	VT	14	ST63	0	0	1	0	0	I	0.25
9716_7#60	ERS215352	<5	2009	Pre-PCV	GC1	GPSC9	VT	14	ST63	0	0	1	0	0	I	0.25
9716_7#77	ERS215369	<5	2009	Pre-PCV	GC1	GPSC9	VT	14	ST63	0	0	1	0	0	I	0.25
9789_3#76	ERS215084	<5	2009	Pre-PCV	GC1	GPSC9	VT	3	ST5435	0	0	0	0	0	S	0.06
9789_4#39	ERS215143	<5	2009	Pre-PCV	GC1	GPSC9	VT	14	ST9468	0	0	1	0	0	S	0.06
9789_4#56	ERS215160	<5	2009	Pre-PCV	GC1	GPSC9	VT	14	ST63	0	0	1	0	0	I	0.25
12290_2#69	ERS399227	<5	2009	Pre-PCV	GC10	GPSC13	VT	6A	ST9532	0	0	0	0	0	S	0.03
12290_3#90	ERS399062	<5	2009	Pre-PCV	GC10	GPSC13	NVT	6E	ST2285	0	0	0	0	0	S	0.03
12378_2#7	ERS399079	<5	2010	Pre-PCV	GC10	GPSC13	VT	6A	ST9915	0	0	0	0	0	S	0.03
12378_2#9	ERS399082	≥5	2009	Pre-PCV	GC10	GPSC13	VT	6A	ST10671	0	0	0	0	0	S	0.03
15378_2#13	ERS625545	≥5	2009	Pre-PCV	GC10	GPSC13	VT	6A	ST2285	0	0	0	0	0	S	0.03
15378_2#71	ERS625400	<5	2009	Pre-PCV	GC10	GPSC13	VT	6A	ST9532	0	0	0	0	0	S	0.03
15378_2#73	ERS625402	<5	2009	Pre-PCV	GC10	GPSC13	VT	6A	ST9532	0	0	0	0	0	S	0.03
15378_3#23	ERS625449	<5	2009	Pre-PCV	GC10	GPSC13	VT	6A	ST2285	0	0	0	0	0	S	0.03
15378_3#28	ERS625454	<5	2010	Pre-PCV	GC10	GPSC13	VT	6A	ST9532	0	0	0	0	0	S	0.03
15378_3#5	ERS625431	<5	2009	Pre-PCV	GC10	GPSC13	VT	6A	ST2285	0	0	0	0	0	S	0.06
15378_3#61	ERS625487	<5	2009	Pre-PCV	GC10	GPSC13	VT	6A	ST9532	0	0	0	0	0	S	0.03
15378_3#64	ERS625490	<5	2009	Pre-PCV	GC10	GPSC13	VT	6A	ST9532	0	0	0	0	0	S	0.03
15378_4#18	ERS625541	≥5	2010	Pre-PCV	GC10	GPSC13	NVT	29	ST10888	0	0	0	0	0	S	0.03
15531_2#58	ERS625684	<5	2014	Post-PCV	GC10	GPSC13	VT	6A	ST9506	0	0	0	0	0	S	0.03
15531_4#7	ERS625997	<5	2014	Post-PCV	GC10	GPSC13	VT	6A	ST10898	0	0	0	0	0	S	0.03
17870_7#146	ERS725832	<5	2010	Pre-PCV	GC10	GPSC13	VT	6A	ST9532	0	0	0	0	0	S	0.03
17870_7#163	ERS725854	<5	2009	Pre-PCV	GC10	GPSC13	VT	6A	ST9532	0	0	0	0	0	S	0.03
9716_7#12	ERS215303	<5	2009	Pre-PCV	GC10	GPSC13	VT	6A	ST2285	0	0	0	0	0	S	0.03
9716_7#17	ERS215308	≥5	2009	Pre-PCV	GC10	GPSC13	VT	6A	ST9575	0	0	0	0	0	S	0.03
9716_7#22	ERS215313	<5	2009	Pre-PCV	GC10	GPSC13	VT	6A	ST2285	0	0	0	0	0	S	0.03
9716_7#85	ERS215377	<5	2009	Pre-PCV	GC10	GPSC13	VT	6A	ST9506	0	0	0	0	0	S	0.03
9789_3#54	ERS215062	<5	2009	Pre-PCV	GC10	GPSC13	VT	6A	ST2285	0	0	0	0	0	S	0.03
9789_5#91	ERS215291	≥5	2010	Pre-PCV	GC10	GPSC13	VT	6A	ST9575	0	0	0	0	0	S	0.03
12290_3#91	ERS399063	<5	2010	Pre-PCV	GC10	GPSC227	NVT	6E	ST2285	0	0	0	0	0	S	0.03
12378_2#21	ERS399108	<5	2009	Pre-PCV	GC10	GPSC227	NVT	6E	ST2285	0	0	0	0	0	S	0.03
15378_3#48	ERS625474	<5	2009	Pre-PCV	GC10	GPSC227	NVT	6E	ST11759	0	0	0	0	0	I	0.25
15378_4#1	ERS625524	≥5	2009	Pre-PCV	GC10	GPSC227	NVT	6E	ST11759	0	0	0	0	0	I	0.25
15378_4#70	ERS625597	<5	2009	Pre-PCV	GC10	GPSC227	NVT	6E	ST11759	0	0	0	0	0	I	0.25
15531_2#32	ERS625656	<5	2009	Pre-PCV	GC10	GPSC227	NVT	6E	ST11759	0	0	0	0	0	I	0.25
17870_7#155	ERS725841	<5	2009	Pre-PCV	GC10	GPSC227	NVT	6E	ST11759	0	0	0	0	0	I	0.25
17870_7#164	ERS725857	<5	2009	Pre-PCV	GC10	GPSC227	NVT	6E	ST11759	0	0	0	0	0	I	0.25
17870_7#170	ERS725866	<5	2009	Pre-PCV	GC10	GPSC227	NVT	6E	ST11759	0	0	0	0	0	I	0.25
17870_7#171	ERS725868	<5	2009	Pre-PCV	GC10	GPSC227	NVT	6E	ST11759	0	0	0	0	0	I	0.25
9789_3#60	ERS215068	<5	2009	Pre-PCV	GC10	GPSC227	NVT	6E	ST13113	0	0	0	0	0	I	0.25
9789_3#87	ERS215100	<5	2009	Pre-PCV	GC10	GPSC227	NVT	6E	ST11759	0	0	0	0	0	I	0.25
12290_2#48	ERS398966	≥5	2009	Pre-PCV	GC11	GPSC53	VT	19A	ST847	0	0	0	0	0	S	0.03
12290_2#68	ERS399225	≥5	2010	Pre-PCV	GC11	GPSC53	VT	19A	ST847	0	0	0	0	0	S	0.03
14936_5#46	ERS553426	<5	2009	Pre-PCV	GC11	GPSC53	VT	19A	ST847	0	0	0	0	0	S	0.03
14936_5#57	ERS553448	<5	2009	Pre-PCV	GC11	GPSC53	VT	19A	ST847	0	0	0	0	0	S	0.03
14936_5#60	ERS553453	<5	2010	Pre-PCV	GC11	GPSC53	VT	19A	ST847	0	0	0	0	0	S	0.03
15378_2#92	ERS625423	<5	2009	Pre-PCV	GC11	GPSC53	VT	19A	ST847	0	0	0	0	0	S	0.03
15378_3#33	ERS625459	<5	2010	Pre-PCV	GC11	GPSC53	VT	19A	ST5262	0	0	0	0	0	S	0.03
15378_3#44	ERS625470	<5	2009	Pre-PCV	GC11	GPSC53	VT	19A	ST5262	0	0	0	0	0	S	0.03
15378_3#56	ERS625482	<5	2009	Pre-PCV	GC11	GPSC53	VT	19A	ST847	0	0	0	0	0	S	0.03
15378_3#76	ERS625504	≥5	2009	Pre-PCV	GC11	GPSC53	VT	19A	ST847	0	0	0	0	0	S	0.03
15378_3#89	ERS625517	≥5	2009	Pre-PCV	GC11	GPSC53	VT	19A	ST5262	0	0	0	0	0	S	0.03
15531_2#22	ERS625644	<5	2010	Pre-PCV	GC11	GPSC53	VT	19A	ST847	0	0	0	0	0	S	0.03
15531_2#41	ERS625666	<5	2010	Pre-PCV	GC11	GPSC53	VT	19A	ST847	0	0	0	0	0	S	0.03
15531_3#93	ERS625988	<5	2014	Post-PCV	GC11	GPSC53	VT	19A	ST847	0	0	0	0	0	S	0.03
17870_7#134	ERS725810	<5	2009	Pre-PCV	GC11	GPSC53	VT	19A	ST847	0	0	0	0	0	S	0.03
17870_7#138	ERS725821	<5	2009	Pre-PCV	GC11	GPSC53	VT	19A	ST847	0	0	0	0	0	S	0.03
17870_7#176	ERS725879	<5	2010	Pre-PCV	GC11	GPSC53	VT	19A	ST5262	0	0	0	0	0	S	0.03
18456_1#28	ERS725328	≥5	2014	Post-PCV	GC11	GPSC53	VT	19A	ST847	0	0	0	0	0	S	0.03
9789_3#52	ERS215060	<5	2009	Pre-PCV	GC11	GPSC53	VT	19A	ST847	0	0	0	0	0	S	0.03
9789_4#29	ERS215133	<5	2010	Pre-PCV	GC11	GPSC53	VT	19A	ST847	0	0	0	0	0	S	0.03
9789_4#45	ERS215149	<5	2010	Pre-PCV	GC11	GPSC53	VT	19A	ST847	0	0	0	0	0	S	0.03
9789_4#68	ERS215172	<5	2010	Pre-PCV	GC11	GPSC53	VT	19A	ST847	0	0	0	0	0	S	0.03
14936_5#68	ERS553469	<5	2009	Pre-PCV	GC12	GPSC10	VT	3	ST700	0	0	1	0	0	I	0.5
15378_3#43	ERS625469	<5	2009	Pre-PCV	GC12	GPSC10	VT	3	ST700	0	0	1	0	0	I	0.5
15378_4#16	ERS625539	≥5	2009	Pre-PCV	GC12	GPSC10	VT	3	ST700	0	0	1	0	0	I	0.5
15378_4#78	ERS625605	<5	2009	Pre-PCV	GC12	GPSC10	VT	3	ST700	0	0	1	0	0	I	0.5
17870_7#129	ERS725799	<5	2009	Pre-PCV	GC12	GPSC10	VT	3	ST700	0	0	1	0	0	I	0.5
9716_7#16	ERS215307	≥5	2009	Pre-PCV	GC12	GPSC10	VT	3	ST700	0	0	1	0	0	I	0.5
9716_7#39	ERS215331	<5	2009	Pre-PCV	GC12	GPSC10	VT	3	ST700	0	0	1	0	0	I	0.5
9789_3#57	ERS215065	<5	2009	Pre-PCV	GC12	GPSC10	VT	3	ST700	0	0	1	0	0	I	0.5
9789_4#80	ERS215184	≥5	2010	Pre-PCV	GC12	GPSC10	VT	3	ST700	0	0	1	0	0	I	0.5
9789_5#49	ERS215248	≥5	2009	Pre-PCV	GC12	GPSC10	VT	3	ST700	0	0	1	0	0	I	0.5
12378_2#52	ERS399239	<5	2009	Pre-PCV	GC13	GPSC33	NVT	16F	ST9568	0	0	0	0	0	S	0.06
15378_3#19	ERS625445	<5	2009	Pre-PCV	GC13	GPSC33	NVT	16F	ST9568	0	0	0	0	0	S	0.06
15378_3#21	ERS625447	<5	2009	Pre-PCV	GC13	GPSC33	NVT	16F	ST11770	0	0	0	0	0	S	0.06
15378_3#42	ERS625468	<5	2009	Pre-PCV	GC13	GPSC33	NVT	16F	ST9568	0	0	0	0	0	S	0.06
15378_3#47	ERS625473	<5	2009	Pre-PCV	GC13	GPSC33	NVT	16F	ST9568	0	0	0	0	0	S	0.06
15378_3#54	ERS625480	<5	2009	Pre-PCV	GC13	GPSC33	NVT	16F	ST9568	0	0	0	0	0	S	0.06
15378_3#60	ERS625486	<5	2009	Pre-PCV	GC13	GPSC33	NVT	16F	ST9568	0	0	0	0	0	S	0.06
15378_3#62	ERS625488	<5	2009	Pre-PCV	GC13	GPSC33	NVT	16F	ST12743	0	0	0	0	0	S	0.06
15378_3#69	ERS625497	≥5	2009	Pre-PCV	GC13	GPSC33	NVT	16F	ST11770	0	0	0	0	0	S	0.06
15378_3#85	ERS625513	≥5	2009	Pre-PCV	GC13	GPSC33	NVT	16F	ST9568	0	0	0	0	0	S	0.06
15378_3#86	ERS625514	≥5	2010	Pre-PCV	GC13	GPSC33	NVT	16F	ST11770	0	0	0	0	0	S	0.06
15378_3#87	ERS625515	≥5	2009	Pre-PCV	GC13	GPSC33	NVT	16F	ST9568	0	0	0	0	0	S	0.06
15378_4#3	ERS625526	≥5	2009	Pre-PCV	GC13	GPSC33	NVT	16F	ST9568	0	0	0	0	0	S	0.06
15378_4#4	ERS625527	≥5	2010	Pre-PCV	GC13	GPSC33	NVT	16F	ST9568	0	0	0	0	0	S	0.06
15378_4#61	ERS625588	<5	2009	Pre-PCV	GC13	GPSC33	NVT	16F	ST9568	0	0	0	0	0	S	0.06
15378_4#92	ERS625619	<5	2009	Pre-PCV	GC13	GPSC33	NVT	16F	ST9568	0	0	0	0	0	S	0.06
15531_2#21	ERS625643	≥5	2009	Pre-PCV	GC13	GPSC33	NVT	16F	ST9568	0	0	0	0	0	S	0.06
15531_2#4	ERS625626	≥5	2009	Pre-PCV	GC13	GPSC33	NVT	16F	ST9568	0	0	0	0	0	S	0.06
15531_2#40	ERS625665	≥5	2009	Pre-PCV	GC13	GPSC33	NVT	16F	ST9568	0	0	0	0	0	S	0.06
15531_4#24	ERS626014	<5	2014	Post-PCV	GC13	GPSC33	VT	19F	ST11770	0	0	0	0	0	S	0.06
17870_7#125	ERS725791	<5	2009	Pre-PCV	GC13	GPSC33	NVT	16F	ST11770	0	0	0	0	0	S	0.06
17870_7#157	ERS725843	<5	2009	Pre-PCV	GC13	GPSC33	NVT	16F	ST11770	0	0	0	0	0	S	0.06
17870_7#159	ERS725845	<5	2009	Pre-PCV	GC13	GPSC33	NVT	16F	ST9568	0	0	0	0	0	S	0.06
17870_7#169	ERS725865	<5	2009	Pre-PCV	GC13	GPSC33	NVT	16F	ST9568	0	0	0	0	0	S	0.06
18456_1#12	ERS725296	<5	2014	Post-PCV	GC13	GPSC33	NVT	16F	ST11770	0	0	0	0	0	S	0.06
18456_1#54	ERS725379	≥5	2014	Post-PCV	GC13	GPSC33	NVT	16F	ST11770	0	0	0	0	0	S	0.06
18456_1#55	ERS725381	<5	2014	Post-PCV	GC13	GPSC33	NVT	16F	ST11770	0	0	0	0	0	S	0.06
18456_1#56	ERS725383	<5	2014	Post-PCV	GC13	GPSC33	NVT	16F	ST11770	0	0	0	0	0	S	0.06
18456_1#78	ERS725257	<5	2014	Post-PCV	GC13	GPSC33	NVT	16F	ST9568	0	0	0	0	0	S	0.06
18456_1#8	ERS725287	<5	2014	Post-PCV	GC13	GPSC33	NVT	16F	ST11770	0	0	0	0	0	S	0.06
18456_1#80	ERS725264	≥5	2014	Post-PCV	GC13	GPSC33	VT	19F	ST11770	0	0	0	0	0	S	0.06
18456_1#84	ERS725274	<5	2014	Post-PCV	GC13	GPSC33	NVT	16F	ST9568	0	0	0	0	0	S	0.06
9716_7#30	ERS215321	<5	2009	Pre-PCV	GC13	GPSC33	NVT	16F	ST9568	0	0	0	0	0	S	0.06
9789_3#61	ERS215069	<5	2009	Pre-PCV	GC13	GPSC33	NVT	16F	ST11770	0	0	0	0	0	S	0.06
9789_3#74	ERS215082	<5	2009	Pre-PCV	GC13	GPSC33	NVT	16F	ST11770	0	0	0	0	0	S	0.06
9789_4#4	ERS215108	<5	2009	Pre-PCV	GC13	GPSC33	NVT	16F	ST9568	0	0	0	0	0	S	0.06
9789_4#40	ERS215144	<5	2009	Pre-PCV	GC13	GPSC33	NVT	16F	ST9568	0	0	0	0	0	S	0.06
9789_4#69	ERS215173	<5	2010	Pre-PCV	GC13	GPSC33	NVT	16F	ST11770	0	0	0	0	0	S	0.06
9789_5#61	ERS215260	<5	2009	Pre-PCV	GC13	GPSC33	NVT	16F	ST11770	0	0	0	0	0	S	0.06
9789_5#65	ERS215265	<5	2009	Pre-PCV	GC13	GPSC33	NVT	16F	ST9568	0	0	0	0	0	S	0.06
9789_5#77	ERS215277	<5	2009	Pre-PCV	GC13	GPSC33	NVT	16F	ST11770	0	0	0	0	0	S	0.06
12290_2#70	ERS399230	<5	2009	Pre-PCV	GC14	GPSC20	VT	23F	ST9530	0	0	1	0	0	I	0.25
12290_3#13	ERS398785	<5	2009	Pre-PCV	GC14	GPSC20	VT	23F	ST802	0	0	1	0	0	S	0.03
12290_3#7	ERS398767	<5	2009	Pre-PCV	GC14	GPSC20	VT	23F	ST802	0	0	1	0	0	S	0.03
12378_2#79	ERS399302	<5	2009	Pre-PCV	GC14	GPSC20	VT	23F	ST802	0	0	1	0	0	S	0.03
15378_2#81	ERS625411	<5	2010	Pre-PCV	GC14	GPSC20	VT	23F	ST9535	0	0	1	0	0	S	0.03
15378_3#24	ERS625450	<5	2009	Pre-PCV	GC14	GPSC20	VT	23F	ST802	0	0	1	0	0	S	0.03
15378_3#3	ERS625429	<5	2009	Pre-PCV	GC14	GPSC20	VT	23F	ST9535	0	0	1	0	0	S	0.03
15378_3#74	ERS625502	≥5	2009	Pre-PCV	GC14	GPSC20	VT	23F	ST9535	0	0	1	0	0	S	0.03
15378_3#93	ERS625521	≥5	2009	Pre-PCV	GC14	GPSC20	VT	23F	ST10887	0	0	1	0	0	S	0.03
15378_4#7	ERS625530	≥5	2010	Pre-PCV	GC14	GPSC20	VT	23F	ST9530	0	1	1	0	0	I	0.25
15378_4#77	ERS625604	≥5	2009	Pre-PCV	GC14	GPSC20	VT	23F	ST9535	0	0	1	0	0	S	0.06
15531_4#12	ERS626002	<5	2014	Post-PCV	GC14	GPSC20	VT	23F	ST9530	0	1	1	0	0	I	0.25
17870_7#158	ERS725844	<5	2009	Pre-PCV	GC14	GPSC20	VT	23F	ST802	0	0	1	0	0	S	0.03
18456_1#59	ERS725389	≥5	2014	Post-PCV	GC14	GPSC20	VT	23F	ST9530	0	1	1	0	0	I	0.25
18456_1#61	ERS725393	<5	2014	Post-PCV	GC14	GPSC20	VT	23F	ST9530	0	1	1	0	0	I	0.25
18456_1#70	ERS725237	≥5	2014	Post-PCV	GC14	GPSC20	VT	23F	ST9530	0	1	1	0	0	I	0.25
9716_7#13	ERS215304	<5	2009	Pre-PCV	GC14	GPSC20	VT	23F	ST9535	0	0	1	0	0	S	0.03
9716_7#2	ERS215293	<5	2009	Pre-PCV	GC14	GPSC20	VT	23F	ST802	0	0	1	0	0	S	0.03
9716_7#3	ERS215294	<5	2009	Pre-PCV	GC14	GPSC20	VT	23F	ST802	0	0	1	0	0	S	0.03
9716_7#43	ERS215335	≥5	2009	Pre-PCV	GC14	GPSC20	VT	23F	ST12842	0	0	1	0	0	S	0.03
9716_7#51	ERS215343	<5	2009	Pre-PCV	GC14	GPSC20	VT	23F	ST9538	0	0	0	0	0	N/A	N/A
9716_7#8	ERS215299	≥5	2010	Pre-PCV	GC14	GPSC20	VT	23F	ST9530	0	1	1	0	0	I	0.25
9716_7#87	ERS215379	<5	2009	Pre-PCV	GC14	GPSC20	VT	23F	ST802	0	0	1	0	0	S	0.03
9789_3#50	ERS215058	<5	2009	Pre-PCV	GC14	GPSC20	VT	23F	ST9530	0	0	1	0	0	I	0.25
9789_3#51	ERS215059	<5	2009	Pre-PCV	GC14	GPSC20	VT	23F	ST9530	0	0	1	0	0	I	0.25
9789_3#88	ERS215101	<5	2010	Pre-PCV	GC14	GPSC20	VT	23F	ST9530	0	1	1	0	0	I	0.25
9789_4#54	ERS215158	<5	2010	Pre-PCV	GC14	GPSC20	VT	23F	ST9530	0	1	1	0	0	I	0.25
9789_4#64	ERS215168	<5	2009	Pre-PCV	GC14	GPSC20	VT	23F	ST12845	0	0	1	0	0	I	0.12
9789_4#71	ERS215175	<5	2009	Pre-PCV	GC14	GPSC20	VT	23F	ST12845	0	0	1	0	0	I	0.12
9789_5#83	ERS215283	<5	2009	Pre-PCV	GC14	GPSC20	VT	23F	ST9530	0	0	1	0	1	I	0.25
9789_5#85	ERS215285	<5	2009	Pre-PCV	GC14	GPSC20	VT	23F	ST9530	0	0	1	0	0	I	0.25
15378_3#55	ERS625481	<5	2009	Pre-PCV	GC15	GPSC211	NVT	NT	ST7604	0	0	0	0	0	S	0.03
15378_3#90	ERS625518	≥5	2009	Pre-PCV	GC15	GPSC211	NVT	NT	ST7604	0	0	0	0	0	S	0.03
12290_2#49	ERS398993	≥5	2009	Pre-PCV	GC15	GPSC232	NVT	NT	ST12701	0	0	0	0	0	S	0.03
12290_2#51	ERS399003	<5	2009	Pre-PCV	GC15	GPSC5	NVT	NT	ST4047	0	0	1	0	0	I	0.25
15378_3#45	ERS625471	<5	2009	Pre-PCV	GC15	GPSC60	NVT	NT	ST3265	0	0	0	0	0	S	0.03
15378_3#80	ERS625508	≥5	2009	Pre-PCV	GC15	GPSC60	NVT	NT	ST3265	0	0	0	0	0	S	0.03
9789_4#12	ERS215116	<5	2010	Pre-PCV	GC15	GPSC60	NVT	NT	ST3265	0	0	0	0	0	S	0.03
9789_4#13	ERS215117	<5	2010	Pre-PCV	GC15	GPSC60	NVT	NT	ST3265	0	0	0	0	0	S	0.03
9789_4#14	ERS215118	<5	2010	Pre-PCV	GC15	GPSC60	NVT	NT	ST3265	0	0	0	0	0	S	0.03
9789_5#41	ERS215239	≥5	2010	Pre-PCV	GC15	GPSC60	NVT	NT	ST3265	0	0	0	0	0	S	0.03
15378_3#79	ERS625507	≥5	2009	Pre-PCV	GC15	GPSC680	NVT	NT	ST9859	0	0	0	0	0	N/A	N/A
15378_2#17	ERS625645	≥5	2014	Post-PCV	GC15	GPSC81	NVT	NT	ST4047	0	0	1	0	0	I	0.25
15378_4#15	ERS625538	≥5	2009	Pre-PCV	GC15	GPSC81	NVT	NT	ST4047	0	1	1	0	1	I	0.25
15531_2#3	ERS625625	<5	2009	Pre-PCV	GC15	GPSC81	NVT	NT	ST4047	0	0	1	0	0	I	0.12
12290_2#78	ERS399328	≥5	2010	Pre-PCV	GC16	GPSC143	NVT	15B/C	ST9936	0	0	0	0	0	S	0.03
14936_5#49	ERS553432	<5	2010	Pre-PCV	GC16	GPSC143	NVT	15B/C	ST9572	0	0	0	0	0	S	0.03
15378_3#67	ERS625495	≥5	2009	Pre-PCV	GC16	GPSC143	NVT	15B/C	ST9936	0	0	0	0	0	S	0.03
15378_3#72	ERS625500	≥5	2009	Pre-PCV	GC16	GPSC143	NVT	15B/C	ST9572	0	0	0	0	0	S	0.03
15378_3#92	ERS625520	≥5	2009	Pre-PCV	GC16	GPSC143	NVT	15B/C	ST9572	0	0	0	0	0	S	0.03
15531_4#35	ERS626025	≥5	2014	Post-PCV	GC16	GPSC143	NVT	15B/C	ST9572	0	0	0	0	0	S	0.03
17794_8#167	ERS725236	<5	2014	Post-PCV	GC16	GPSC143	NVT	15B/C	ST9572	0	0	0	0	0	S	0.03
17870_7#161	ERS725849	<5	2009	Pre-PCV	GC16	GPSC143	NVT	15B/C	ST9572	0	0	0	0	0	S	0.03
18456_1#27	ERS725326	<5	2014	Post-PCV	GC16	GPSC143	NVT	15B/C	ST9572	0	0	0	0	0	S	0.03
18456_1#49	ERS725369	<5	2014	Post-PCV	GC16	GPSC143	NVT	15B/C	ST9572	0	0	0	0	0	S	0.03
18456_1#60	ERS725392	<5	2014	Post-PCV	GC16	GPSC143	NVT	15B/C	ST9572	0	0	0	0	0	S	0.03
18456_1#73	ERS725243	<5	2014	Post-PCV	GC16	GPSC143	NVT	15B/C	ST9572	0	0	0	0	0	S	0.03
12290_2#66	ERS399215	≥5	2010	Pre-PCV	GC17	GPSC92	NVT	7C	ST7105	0	0	0	0	0	S	0.03
15378_2#94	ERS625425	<5	2009	Pre-PCV	GC17	GPSC92	NVT	7C	ST10614	0	0	0	0	0	S	0.03
15378_3#2	ERS625428	<5	2009	Pre-PCV	GC17	GPSC92	NVT	7C	ST10614	0	0	0	0	0	S	0.03
15378_3#68	ERS625496	≥5	2009	Pre-PCV	GC17	GPSC92	NVT	7C	ST10614	0	0	0	0	0	S	0.03
15378_3#94	ERS625522	≥5	2010	Pre-PCV	GC17	GPSC92	NVT	7C	ST7105	0	0	0	0	0	S	0.03
15531_4#2	ERS625992	<5	2014	Post-PCV	GC17	GPSC92	NVT	7C	ST10587	0	0	0	0	0	S	0.03
15531_4#6	ERS625996	≥5	2014	Post-PCV	GC17	GPSC92	NVT	7C	ST10587	0	0	0	0	0	S	0.03
15531_4#8	ERS625998	<5	2014	Post-PCV	GC17	GPSC92	NVT	7C	ST10587	0	0	0	0	0	S	0.03
15531_4#9	ERS625999	<5	2014	Post-PCV	GC17	GPSC92	NVT	7C	ST10587	0	0	0	0	0	S	0.03
17794_8#174	ERS725249	<5	2014	Post-PCV	GC17	GPSC92	NVT	7C	ST7105	0	0	0	0	0	S	0.03
17794_8#188	ERS725269	<5	2014	Post-PCV	GC17	GPSC92	NVT	7C	ST10587	0	0	0	0	0	S	0.03
17794_8#189	ERS725271	≥5	2014	Post-PCV	GC17	GPSC92	NVT	7C	ST10587	0	0	0	0	0	S	0.03
18456_1#1	ERS725273	<5	2014	Post-PCV	GC17	GPSC92	NVT	7C	ST10587	0	0	0	0	0	S	0.03
18456_1#18	ERS725307	≥5	2014	Post-PCV	GC17	GPSC92	NVT	7C	ST10587	0	0	0	0	0	S	0.03
18456_1#2	ERS725275	≥5	2014	Post-PCV	GC17	GPSC92	NVT	7C	ST10587	0	0	0	0	0	S	0.03
9716_7#29	ERS215320	<5	2009	Pre-PCV	GC17	GPSC92	NVT	7C	ST7053	0	0	0	0	0	S	0.03
12290_3#50	ERS398962	<5	2009	Pre-PCV	GC18	GPSC40	VT	18C	ST9470	0	0	0	0	0	S	0.03
12378_2#92	ERS399356	≥5	2009	Pre-PCV	GC18	GPSC40	VT	18C	ST5266	0	0	0	0	0	I	0.12
14936_5#55	ERS553444	<5	2009	Pre-PCV	GC18	GPSC40	NVT	22A	ST9459	0	0	0	0	0	S	0.03
15378_2#3	ERS625390	<5	2009	Pre-PCV	GC18	GPSC40	NVT	11A	ST12252	0	0	0	0	0	S	0.03
15378_2#69	ERS625394	<5	2010	Pre-PCV	GC18	GPSC40	VT	18C	ST5266	0	0	0	0	0	I	0.12
15378_3#75	ERS625503	≥5	2010	Pre-PCV	GC18	GPSC40	NVT	22A	ST5266	0	0	0	0	0	S	0.03
15378_4#86	ERS625613	≥5	2009	Pre-PCV	GC18	GPSC40	VT	18C	ST5266	0	0	0	0	0	I	0.12
15378_4#9	ERS625532	≥5	2010	Pre-PCV	GC18	GPSC40	VT	18C	ST5266	0	0	0	0	0	I	0.12
17870_8#111	ERS725959	<5	2009	Pre-PCV	GC18	GPSC40	VT	18C	ST5266	0	0	0	0	0	I	0.12
17966_5#24	ERS726158	<5	2014	Post-PCV	GC18	GPSC40	VT	18C	ST5266	0	0	0	0	0	I	0.12
18456_1#16	ERS725303	<5	2014	Post-PCV	GC18	GPSC40	NVT	22A	ST5266	0	0	0	0	0	S	0.03
18456_1#38	ERS725347	≥5	2014	Post-PCV	GC18	GPSC40	VT	18C	ST9470	0	0	0	0	0	S	0.03
18456_1#41	ERS725353	≥5	2014	Post-PCV	GC18	GPSC40	VT	18C	ST9470	0	0	0	0	0	S	0.03
9716_7#56	ERS215348	≥5	2009	Pre-PCV	GC18	GPSC40	NVT	22A	ST5266	0	0	0	0	0	S	0.03
9789_3#36	ERS215044	<5	2009	Pre-PCV	GC18	GPSC40	VT	18C	ST9470	0	0	0	0	0	S	0.03
9789_4#24	ERS215128	<5	2009	Pre-PCV	GC18	GPSC40	VT	18C	ST5266	0	0	0	0	0	I	0.12
9789_4#89	ERS215193	≥5	2010	Pre-PCV	GC18	GPSC40	NVT	22A	ST9459	0	0	0	0	0	S	0.03
9789_5#69	ERS215269	<5	2009	Pre-PCV	GC18	GPSC40	VT	18C	ST5266	0	0	0	0	0	I	0.12
15378_3#20	ERS625446	<5	2010	Pre-PCV	GC18	GPSC71	NVT	21	ST11735	0	0	0	0	0	S	0.03
15378_3#51	ERS625477	<5	2009	Pre-PCV	GC18	GPSC71	NVT	21	ST5103	0	0	0	0	0	S	0.03
15378_4#68	ERS625595	<5	2010	Pre-PCV	GC18	GPSC71	NVT	21	ST11735	0	0	0	0	0	S	0.03
17870_7#160	ERS725846	<5	2009	Pre-PCV	GC18	GPSC71	NVT	21	ST5103	0	0	0	0	0	S	0.03
17870_7#165	ERS725858	<5	2009	Pre-PCV	GC18	GPSC71	NVT	21	ST5103	0	0	0	0	0	S	0.03
18456_1#35	ERS725341	≥5	2014	Post-PCV	GC18	GPSC71	NVT	21	ST11735	0	0	0	0	0	S	0.03
9789_5#23	ERS215220	≥5	2009	Pre-PCV	GC18	GPSC71	NVT	21	ST5103	0	0	0	0	0	S	0.03
9789_5#42	ERS215240	<5	2010	Pre-PCV	GC18	GPSC71	NVT	21	ST5103	0	0	0	0	0	N/A	N/A
12378_2#49	ERS399229	<5	2009	Pre-PCV	GC19	GPSC181	NVT	6E	ST4368	0	0	0	0	0	I	0.12
12378_2#50	ERS399236	<5	2009	Pre-PCV	GC19	GPSC181	NVT	6E	ST4368	0	0	0	0	0	I	0.12
14936_5#63	ERS553459	<5	2009	Pre-PCV	GC19	GPSC181	NVT	6E	ST4368	0	0	0	0	0	I	0.12
15378_2#70	ERS625399	<5	2009	Pre-PCV	GC19	GPSC181	NVT	6E	ST4368	0	0	0	0	0	I	0.12
15378_2#80	ERS625410	<5	2009	Pre-PCV	GC19	GPSC181	NVT	6E	ST4368	0	0	0	0	0	I	0.12
15378_3#39	ERS625465	<5	2009	Pre-PCV	GC19	GPSC181	NVT	6E	ST10884	0	0	0	0	0	I	0.12
15378_3#4	ERS625430	<5	2009	Pre-PCV	GC19	GPSC181	NVT	6E	ST4368	0	0	0	0	0	I	0.12
15378_3#50	ERS625476	<5	2009	Pre-PCV	GC19	GPSC181	NVT	6E	ST4368	0	0	0	0	0	I	0.12
17794_7#79	ERS725817	<5	2009	Pre-PCV	GC19	GPSC181	NVT	6E	ST4368	0	0	0	0	0	I	0.12
17870_7#166	ERS725860	<5	2009	Pre-PCV	GC19	GPSC181	NVT	6E	ST4368	0	0	0	0	0	I	0.12
9716_7#1	ERS215292	<5	2009	Pre-PCV	GC19	GPSC181	NVT	6E	ST4368	0	0	0	0	0	I	0.12
9789_3#75	ERS215083	<5	2009	Pre-PCV	GC19	GPSC181	NVT	6E	ST4368	0	0	0	0	0	I	0.12
9789_5#66	ERS215266	<5	2009	Pre-PCV	GC19	GPSC181	NVT	6E	ST4368	0	0	0	0	0	I	0.12
15378_4#8	ERS625531	≥5	2009	Pre-PCV	GC2	GPSC114	NVT	16F	ST5326	0	0	0	0	0	S	0.03
15531_2#44	ERS625670	<5	2014	Post-PCV	GC2	GPSC114	NVT	16F	ST5326	0	0	0	0	0	S	0.03
18456_1#32	ERS725335	<5	2014	Post-PCV	GC2	GPSC114	NVT	16F	ST5326	0	0	0	0	0	S	0.03
9789_3#46	ERS215054	<5	2009	Pre-PCV	GC2	GPSC114	NVT	16F	ST5326	0	0	0	0	0	S	0.03
9789_5#78	ERS215278	<5	2009	Pre-PCV	GC2	GPSC114	NVT	16F	ST5326	0	0	0	0	0	S	0.03
12378_2#51	ERS399237	<5	2009	Pre-PCV	GC2	GPSC145	NVT	35F	ST12707	0	0	0	0	0	S	0.03
15378_3#18	ERS625444	<5	2009	Pre-PCV	GC2	GPSC145	NVT	10A	ST5483	0	0	1	0	0	S	0.06
17870_7#126	ERS725793	<5	2009	Pre-PCV	GC2	GPSC145	NVT	10A	ST5483	0	0	1	0	0	S	0.06
9789_3#62	ERS215070	<5	2009	Pre-PCV	GC2	GPSC145	NVT	10A	ST5483	0	0	1	0	0	S	0.06
9789_5#67	ERS215267	<5	2009	Pre-PCV	GC2	GPSC145	NVT	10A	ST5483	0	0	1	0	0	S	0.06
12290_2#65	ERS399203	<5	2010	Pre-PCV	GC2	GPSC190	VT	6A	ST9549	0	0	0	0	0	S	0.06
15378_2#19	ERS625657	<5	2009	Pre-PCV	GC2	GPSC190	NVT	29	ST1090	0	0	0	0	0	I	0.12
15378_3#12	ERS625438	<5	2009	Pre-PCV	GC2	GPSC190	VT	6A	ST9549	0	0	0	0	0	S	0.06
15378_3#17	ERS625443	<5	2010	Pre-PCV	GC2	GPSC190	VT	6A	ST9549	0	0	0	0	0	S	0.06
15378_3#81	ERS625509	≥5	2009	Pre-PCV	GC2	GPSC190	NVT	29	ST1090	0	0	0	0	0	I	0.12
15378_3#9	ERS625435	<5	2010	Pre-PCV	GC2	GPSC190	VT	6A	ST9549	0	0	0	0	0	S	0.06
15378_4#17	ERS625540	≥5	2009	Pre-PCV	GC2	GPSC190	VT	6A	ST9549	0	0	0	0	0	S	0.06
9789_3#49	ERS215057	<5	2009	Pre-PCV	GC2	GPSC190	VT	6A	ST9549	0	0	0	0	0	S	0.06
15531_2#47	ERS625673	<5	2014	Post-PCV	GC2	GPSC228	NVT	28F	ST10891	0	0	0	0	0	S	0.03
15531_2#51	ERS625677	≥5	2014	Post-PCV	GC2	GPSC228	NVT	28F	ST10665	0	0	0	0	0	S	0.03
15531_2#75	ERS625701	<5	2014	Post-PCV	GC2	GPSC228	NVT	28F	ST10665	0	0	0	0	0	S	0.03
15531_4#26	ERS626016	≥5	2014	Post-PCV	GC2	GPSC228	NVT	28F	ST2795	0	0	0	0	0	S	0.03
17794_8#159	ERS725222	<5	2014	Post-PCV	GC2	GPSC228	NVT	28F	ST10665	0	0	0	0	0	S	0.03
18456_1#44	ERS725359	<5	2014	Post-PCV	GC2	GPSC228	NVT	28F	ST10665	0	0	0	0	0	S	0.03
18456_1#82	ERS725270	<5	2014	Post-PCV	GC2	GPSC228	NVT	28F	ST10665	0	0	0	0	0	S	0.03
18456_1#83	ERS725272	<5	2014	Post-PCV	GC2	GPSC228	NVT	28F	ST10665	0	0	0	0	0	S	0.03
15531_2#69	ERS625695	≥5	2014	Post-PCV	GC2	GPSC281	NVT	34	ST9464	0	0	0	0	0	S	0.03
15531_3#89	ERS625984	≥5	2014	Post-PCV	GC2	GPSC281	NVT	34	ST9464	0	0	0	0	0	S	0.03
9716_7#32	ERS215323	<5	2009	Pre-PCV	GC2	GPSC281	NVT	34	ST9464	0	0	0	0	0	S	0.03
9789_4#37	ERS215141	≥5	2010	Pre-PCV	GC2	GPSC281	NVT	34	ST9464	0	0	0	0	0	S	0.03
9789_5#38	ERS215236	<5	2010	Pre-PCV	GC2	GPSC281	NVT	34	ST9464	0	0	0	0	0	S	0.03
9789_5#43	ERS215241	<5	2009	Pre-PCV	GC2	GPSC281	NVT	34	ST9464	0	0	0	0	0	S	0.03
17870_7#127	ERS725795	<5	2009	Pre-PCV	GC2	GPSC353	VT	6A	ST8267	0	0	0	0	0	I	0.25
9789_3#70	ERS215078	<5	2009	Pre-PCV	GC2	GPSC579	NVT	6E	ST9454	0	0	0	0	0	I	0.12
12290_2#67	ERS399223	<5	2009	Pre-PCV	GC20	GPSC21	VT	19F	ST347	0	0	0	1	0	I	0.25
12290_3#52	ERS398970	<5	2009	Pre-PCV	GC20	GPSC21	VT	19F	ST6095	0	0	0	0	0	I	0.25
12290_3#65	ERS398999	<5	2009	Pre-PCV	GC20	GPSC21	VT	19F	ST6095	0	0	0	0	0	I	0.25
12378_2#17	ERS399100	≥5	2009	Pre-PCV	GC20	GPSC21	VT	19F	ST347	0	0	0	0	0	I	0.25
12378_2#43	ERS399210	<5	2010	Pre-PCV	GC20	GPSC21	VT	19F	ST347	0	0	0	1	0	I	0.25
12378_2#78	ERS399301	<5	2009	Pre-PCV	GC20	GPSC21	VT	19F	ST6095	0	0	0	0	0	I	0.25
14936_5#66	ERS553465	<5	2009	Pre-PCV	GC20	GPSC21	VT	19F	ST347	0	0	0	1	0	I	0.25
14936_5#70	ERS553473	<5	2010	Pre-PCV	GC20	GPSC21	VT	19F	ST9547	0	0	1	0	0	S	0.03
14936_5#71	ERS553475	<5	2009	Pre-PCV	GC20	GPSC21	VT	19F	ST12740	0	0	0	0	0	S	0.06
14936_5#73	ERS553479	<5	2009	Pre-PCV	GC20	GPSC21	VT	19F	ST6095	0	0	0	0	0	I	0.25
15378_2#11	ERS625491	<5	2009	Pre-PCV	GC20	GPSC21	VT	19F	ST347	0	0	0	0	0	I	0.25
15378_2#67	ERS625392	<5	2009	Pre-PCV	GC20	GPSC21	VT	19F	ST6095	0	0	0	0	0	I	0.25
15378_2#68	ERS625393	<5	2009	Pre-PCV	GC20	GPSC21	VT	19F	ST6095	0	0	0	0	0	I	0.25
15378_3#57	ERS625483	<5	2009	Pre-PCV	GC20	GPSC21	VT	19F	ST347	0	0	0	0	0	I	0.25
15531_2#25	ERS625648	<5	2009	Pre-PCV	GC20	GPSC21	VT	19F	ST6095	0	0	0	0	0	I	0.25
15531_3#85	ERS625980	<5	2014	Post-PCV	GC20	GPSC21	VT	19F	ST347	0	0	1	0	0	I	0.25
15531_4#15	ERS626005	<5	2014	Post-PCV	GC20	GPSC21	VT	19F	ST10572	0	0	1	0	0	I	0.25
15531_4#20	ERS626010	≥5	2014	Post-PCV	GC20	GPSC21	VT	19F	ST10572	0	0	1	0	0	I	0.25
15531_4#21	ERS626011	≥5	2014	Post-PCV	GC20	GPSC21	VT	19A	ST10896	0	0	1	0	0	I	0.12
17870_7#124	ERS725789	<5	2009	Pre-PCV	GC20	GPSC21	VT	19F	ST6095	0	0	0	0	0	I	0.25
17870_7#149	ERS725835	<5	2010	Pre-PCV	GC20	GPSC21	VT	19F	ST9548	0	0	0	0	0	I	0.25
18456_1#14	ERS725299	≥5	2014	Post-PCV	GC20	GPSC21	VT	19F	ST347	0	0	1	0	0	I	0.25
18456_1#37	ERS725345	<5	2014	Post-PCV	GC20	GPSC21	VT	19A	ST10896	0	0	1	0	0	I	0.12
18456_1#39	ERS725349	<5	2014	Post-PCV	GC20	GPSC21	VT	19F	ST347	0	0	0	0	0	I	0.25
18456_1#47	ERS725365	<5	2014	Post-PCV	GC20	GPSC21	VT	19F	ST347	0	0	1	0	0	I	0.25
18456_1#68	ERS725233	<5	2014	Post-PCV	GC20	GPSC21	VT	19A	ST10896	0	0	1	0	0	I	0.12
18456_1#87	ERS725280	≥5	2014	Post-PCV	GC20	GPSC21	VT	19F	ST12183	0	0	0	0	0	I	0.25
9716_7#40	ERS215332	<5	2009	Pre-PCV	GC20	GPSC21	VT	19F	ST6095	0	0	0	0	0	I	0.25
9789_3#37	ERS215045	<5	2009	Pre-PCV	GC20	GPSC21	VT	19F	ST6095	0	0	0	0	0	I	0.25
9789_3#38	ERS215046	<5	2009	Pre-PCV	GC20	GPSC21	VT	19F	ST6095	0	0	0	0	0	N/A	N/A
9789_3#40	ERS215048	<5	2009	Pre-PCV	GC20	GPSC21	VT	19F	ST6095	0	0	0	0	0	I	0.25
9789_3#73	ERS215081	<5	2009	Pre-PCV	GC20	GPSC21	VT	19F	ST347	0	0	0	0	0	I	0.25
9789_4#61	ERS215165	<5	2010	Pre-PCV	GC20	GPSC21	VT	19F	ST6095	0	0	0	0	0	I	0.25
9789_4#70	ERS215174	<5	2010	Pre-PCV	GC20	GPSC21	VT	19F	ST347	0	0	0	1	0	I	0.25
9789_4#79	ERS215183	<5	2009	Pre-PCV	GC20	GPSC21	VT	19F	ST6095	0	0	0	0	0	I	0.25
14936_5#65	ERS553463	<5	2009	Pre-PCV	GC21	GPSC54	VT	9V	ST10876	0	0	1	0	0	I	0.25
15378_2#95	ERS625426	<5	2010	Pre-PCV	GC21	GPSC54	VT	9V	ST9473	0	0	0	0	0	I	0.25
15378_3#30	ERS625456	<5	2009	Pre-PCV	GC21	GPSC54	VT	9V	ST5778	0	0	0	0	0	S	0.03
15378_4#85	ERS625612	≥5	2009	Pre-PCV	GC21	GPSC54	VT	9V	ST9473	0	0	0	0	0	I	0.25
15531_2#14	ERS625636	<5	2009	Pre-PCV	GC21	GPSC54	VT	9V	ST5778	0	0	0	0	0	S	0.03
15531_2#20	ERS625642	<5	2010	Pre-PCV	GC21	GPSC54	VT	9V	ST9473	0	0	0	0	0	I	0.25
15531_2#5	ERS625627	<5	2009	Pre-PCV	GC21	GPSC54	VT	9V	ST5778	0	0	0	0	0	S	0.03
15531_4#10	ERS626000	≥5	2014	Post-PCV	GC21	GPSC54	NVT	28F	ST10895	0	0	0	0	0	S	0.03
15531_4#11	ERS626001	<5	2014	Post-PCV	GC21	GPSC54	VT	9V	ST9473	0	0	0	0	0	I	0.25
15531_4#23	ERS626013	≥5	2014	Post-PCV	GC21	GPSC54	VT	9V	ST9473	0	0	0	0	0	I	0.25
17794_8#171	ERS725244	<5	2014	Post-PCV	GC21	GPSC54	VT	9V	ST5778	0	0	0	0	0	S	0.03
17870_7#174	ERS725874	<5	2010	Pre-PCV	GC21	GPSC54	VT	9V	ST9473	0	0	0	0	0	I	0.25
17870_8#112	ERS725961	<5	2009	Pre-PCV	GC21	GPSC54	VT	9V	ST9473	0	0	0	0	0	I	0.25
18456_1#21	ERS725313	<5	2014	Post-PCV	GC21	GPSC54	NVT	28F	ST10895	0	0	0	0	0	S	0.03
18456_1#42	ERS725356	<5	2014	Post-PCV	GC21	GPSC54	VT	9V	ST12326	0	0	0	0	0	S	0.03
18456_1#51	ERS725373	≥5	2014	Post-PCV	GC21	GPSC54	VT	9V	ST9473	0	0	0	0	0	I	0.25
18456_1#69	ERS725235	<5	2014	Post-PCV	GC21	GPSC54	VT	9V	ST9473	0	0	0	0	0	I	0.25
18456_1#71	ERS725239	<5	2014	Post-PCV	GC21	GPSC54	VT	9V	ST9473	0	0	0	0	0	I	0.25
18456_1#72	ERS725241	<5	2014	Post-PCV	GC21	GPSC54	VT	9V	ST9473	0	0	0	0	0	I	0.25
18456_1#76	ERS725251	≥5	2014	Post-PCV	GC21	GPSC54	VT	9V	ST9473	0	0	0	0	0	I	0.25
9716_7#25	ERS215316	≥5	2009	Pre-PCV	GC21	GPSC54	VT	9V	ST9473	0	0	0	0	0	I	0.25
9716_7#9	ERS215300	≥5	2010	Pre-PCV	GC21	GPSC54	VT	9V	ST5778	0	0	0	0	0	S	0.03
9789_5#68	ERS215268	<5	2009	Pre-PCV	GC21	GPSC54	VT	9V	ST5778	0	0	0	0	0	S	0.03
12290_2#26	ERS398755	≥5	2009	Pre-PCV	GC22	GPSC8	VT	5	ST289	0	0	0	0	0	S	0.06
12290_2#72	ERS399246	≥5	2009	Pre-PCV	GC22	GPSC8	VT	5	ST289	0	0	1	0	0	S	0.03
12290_3#68	ERS399004	<5	2009	Pre-PCV	GC22	GPSC8	VT	5	ST289	0	0	0	0	0	S	0.06
15531_2#13	ERS625635	<5	2009	Pre-PCV	GC22	GPSC8	VT	5	ST7050	0	0	0	0	0	S	0.06
18456_1#5	ERS725281	≥5	2014	Post-PCV	GC22	GPSC8	VT	5	ST7050	0	0	0	0	0	S	0.06
9716_7#11	ERS215302	<5	2009	Pre-PCV	GC22	GPSC8	VT	5	ST7050	0	0	0	0	0	S	0.06
9716_7#50	ERS215342	<5	2009	Pre-PCV	GC22	GPSC8	VT	5	ST5659	0	0	0	0	0	S	0.03
9716_7#71	ERS215363	<5	2009	Pre-PCV	GC22	GPSC8	VT	5	ST289	0	0	0	0	0	S	0.06
9716_7#78	ERS215370	<5	2009	Pre-PCV	GC22	GPSC8	VT	5	ST289	0	0	0	0	0	S	0.06
9716_7#88	ERS215380	<5	2009	Pre-PCV	GC22	GPSC8	VT	5	ST289	0	0	0	0	0	S	0.06
9789_4#88	ERS215192	<5	2009	Pre-PCV	GC22	GPSC8	VT	5	ST7050	0	0	0	0	0	S	0.06
9789_5#50	ERS215249	<5	2009	Pre-PCV	GC22	GPSC8	VT	5	ST7050	0	0	0	0	0	S	0.06
9789_5#54	ERS215253	<5	2009	Pre-PCV	GC22	GPSC8	VT	5	ST7050	0	0	0	0	0	S	0.06
17870_7#173	ERS725871	<5	2010	Pre-PCV	GC23	GPSC102	NVT	23B	ST12153	0	0	0	0	0	S	0.03
9789_3#83	ERS215091	<5	2009	Pre-PCV	GC23	GPSC102	NVT	23B	ST9566	0	0	0	0	0	S	0.03
15531_4#3	ERS625993	≥5	2014	Post-PCV	GC23	GPSC104	NVT	16F	ST6030	0	0	0	0	0	S	0.03
15378_3#49	ERS625475	<5	2009	Pre-PCV	GC23	GPSC11	NVT	21	ST10885	0	0	0	0	0	I	0.12
17870_7#151	ERS725837	<5	2009	Pre-PCV	GC23	GPSC11	NVT	21	ST10885	0	0	0	0	0	I	0.12
18456_1#15	ERS725301	<5	2014	Post-PCV	GC23	GPSC11	NVT	21	ST10885	0	0	0	0	0	I	0.12
15531_4#1	ERS625991	<5	2014	Post-PCV	GC23	GPSC116	NVT	23A	ST5080	0	0	0	0	0	S	0.03
17794_8#175	ERS725250	<5	2014	Post-PCV	GC23	GPSC116	NVT	23A	ST5080	0	0	0	0	0	S	0.03
18456_1#36	ERS725343	<5	2014	Post-PCV	GC23	GPSC116	NVT	23A	ST5080	0	0	0	0	0	S	0.03
9716_7#36	ERS215328	≥5	2010	Pre-PCV	GC23	GPSC116	NVT	23A	ST5080	0	0	0	0	0	S	0.03
15531_3#87	ERS625982	≥5	2014	Post-PCV	GC23	GPSC117	NVT	38	ST6103	0	0	0	0	0	S	0.03
12290_3#11	ERS398782	<5	2009	Pre-PCV	GC23	GPSC120	VT	6A	ST2987	0	0	1	1	0	S	0.03
12378_2#13	ERS399092	≥5	2009	Pre-PCV	GC23	GPSC120	VT	6A	ST10596	0	0	1	0	0	S	0.03
12378_2#16	ERS399099	<5	2009	Pre-PCV	GC23	GPSC120	VT	6A	ST10682	0	0	0	0	0	S	0.06
12378_2#18	ERS399102	≥5	2010	Pre-PCV	GC23	GPSC120	VT	6A	ST10596	0	0	1	0	0	S	0.03
15531_4#29	ERS626019	<5	2014	Post-PCV	GC23	GPSC120	VT	6A	ST2987	0	0	1	0	0	S	0.03
17870_7#145	ERS725831	<5	2010	Pre-PCV	GC23	GPSC120	VT	6A	ST2987	0	0	1	0	0	S	0.03
9716_7#72	ERS215364	≥5	2009	Pre-PCV	GC23	GPSC120	VT	6A	ST2987	0	0	1	1	0	S	0.03
15531_3#86	ERS625981	≥5	2014	Post-PCV	GC23	GPSC148	NVT	NT	ST10893	0	0	1	0	1	I	0.25
9716_7#19	ERS215310	≥5	2009	Pre-PCV	GC23	GPSC148	NVT	NT	ST9519	0	0	1	0	1	I	0.25
15378_2#21	ERS625718	≥5	2009	Pre-PCV	GC23	GPSC17	VT	19A	ST9457	0	0	0	0	0	I	0.25
17870_7#168	ERS725863	<5	2009	Pre-PCV	GC23	GPSC17	VT	19A	ST12152	0	0	0	0	0	I	0.25
18456_1#4	ERS725279	<5	2014	Post-PCV	GC23	GPSC17	VT	19A	ST9457	0	0	0	0	0	I	0.25
9716_7#14	ERS215305	<5	2009	Pre-PCV	GC23	GPSC17	VT	19A	ST2062	0	0	0	0	0	I	0.25
15378_3#52	ERS625478	<5	2009	Pre-PCV	GC23	GPSC171	NVT	6E	ST10886	0	0	0	0	0	S	0.06
18456_1#11	ERS725294	<5	2014	Post-PCV	GC23	GPSC171	NVT	6E	ST11709	0	0	0	0	0	S	0.06
18456_1#9	ERS725289	<5	2014	Post-PCV	GC23	GPSC171	NVT	6E	ST11709	0	0	0	0	0	S	0.06
12378_2#12	ERS399088	<5	2010	Pre-PCV	GC23	GPSC176	VT	23F	ST9491	0	0	0	0	0	I	0.12
12378_2#60	ERS399260	<5	2009	Pre-PCV	GC23	GPSC183	NVT	6E	ST2902	0	0	1	0	0	S	0.03
12378_2#91	ERS399355	≥5	2009	Pre-PCV	GC23	GPSC183	VT	6A	ST2902	0	0	1	0	0	S	0.03
15531_3#59	ERS625954	<5	2009	Pre-PCV	GC23	GPSC183	NVT	6E	ST2902	0	0	1	0	0	N/A	N/A
9716_7#86	ERS215378	<5	2009	Pre-PCV	GC23	GPSC183	NVT	6E	ST9461	0	0	1	0	0	S	0.06
15531_2#29	ERS625653	<5	2014	Post-PCV	GC23	GPSC184	NVT	20	ST702	0	0	0	0	0	I	0.25
9789_5#75	ERS215275	<5	2009	Pre-PCV	GC23	GPSC184	NVT	20	ST9552	0	0	0	0	0	S	0.03
9789_5#46	ERS215245	<5	2010	Pre-PCV	GC23	GPSC192	VT	19F	ST9545	0	0	0	0	0	I	0.12
9789_5#51	ERS215250	<5	2010	Pre-PCV	GC23	GPSC192	VT	19F	ST9545	0	0	0	0	0	I	0.12
12378_2#11	ERS399084	<5	2009	Pre-PCV	GC23	GPSC2	VT	1	ST217	1	0	1	0	0	S	0.03
12378_2#4	ERS399075	<5	2009	Pre-PCV	GC23	GPSC2	VT	1	ST217	1	0	1	0	0	S	0.03
12378_2#58	ERS399255	<5	2010	Pre-PCV	GC23	GPSC2	VT	1	ST217	1	0	1	0	0	S	0.03
9716_7#48	ERS215340	<5	2010	Pre-PCV	GC23	GPSC2	VT	1	ST217	1	0	1	0	0	S	0.03
9716_7#57	ERS215349	<5	2010	Pre-PCV	GC23	GPSC2	VT	1	ST217	1	0	1	0	0	S	0.03
9716_7#79	ERS215371	<5	2009	Pre-PCV	GC23	GPSC2	VT	1	ST217	1	0	1	0	0	S	0.03
9789_5#20	ERS215216	<5	2010	Pre-PCV	GC23	GPSC2	VT	1	ST217	1	0	1	0	0	S	0.03
9716_7#67	ERS215359	<5	2009	Pre-PCV	GC23	GPSC20	VT	19F	ST12843	0	0	0	0	0	I	0.12
15531_3#80	ERS625975	<5	2014	Post-PCV	GC23	GPSC201	NVT	21	ST11774	0	0	0	0	0	S	0.03
15378_2#93	ERS625424	<5	2010	Pre-PCV	GC23	GPSC202	VT	19F	ST9897	0	0	0	0	0	S	0.03
15378_3#31	ERS625457	<5	2010	Pre-PCV	GC23	GPSC202	VT	19F	ST9444	0	0	0	0	0	S	0.03
15378_3#38	ERS625464	<5	2009	Pre-PCV	GC23	GPSC202	VT	19F	ST9444	0	0	0	0	0	S	0.03
15378_4#54	ERS625581	<5	2010	Pre-PCV	GC23	GPSC202	VT	19F	ST9897	0	0	0	0	0	S	0.03
15531_2#12	ERS625634	<5	2010	Pre-PCV	GC23	GPSC202	VT	19F	ST9897	0	0	0	0	0	S	0.03
15531_2#34	ERS625659	<5	2010	Pre-PCV	GC23	GPSC202	VT	19F	ST9897	0	0	0	0	0	S	0.03
17794_8#161	ERS725224	<5	2014	Post-PCV	GC23	GPSC202	VT	19F	ST9897	0	0	0	0	0	S	0.03
17870_7#148	ERS725834	<5	2010	Pre-PCV	GC23	GPSC202	VT	19F	ST9897	0	0	0	0	0	S	0.03
9716_7#31	ERS215322	<5	2009	Pre-PCV	GC23	GPSC202	VT	19F	ST9444	0	0	0	0	0	S	0.03
9789_5#86	ERS215286	<5	2009	Pre-PCV	GC23	GPSC202	VT	19F	ST9897	0	0	0	0	0	S	0.03
9716_7#52	ERS215344	<5	2009	Pre-PCV	GC23	GPSC206	NVT	24	ST5077	0	0	0	0	0	S	0.03
15378_3#36	ERS625462	<5	2009	Pre-PCV	GC23	GPSC210	NVT	23B	ST10674	0	0	0	0	0	S	0.06
15378_3#83	ERS625511	≥5	2009	Pre-PCV	GC23	GPSC210	NVT	23B	ST10674	0	0	0	0	0	S	0.06
18456_1#25	ERS725322	<5	2014	Post-PCV	GC23	GPSC210	NVT	23B	ST11688	0	0	0	0	0	S	0.06
18456_1#75	ERS725248	<5	2014	Post-PCV	GC23	GPSC210	NVT	23B	ST10674	0	0	0	0	0	S	0.06
15378_3#15	ERS625441	<5	2009	Pre-PCV	GC23	GPSC216	NVT	15B/C	ST9553	0	0	0	0	0	S	0.03
9716_7#4	ERS215295	<5	2009	Pre-PCV	GC23	GPSC216	NVT	15B/C	ST9553	0	0	0	0	0	S	0.03
9789_3#78	ERS215086	<5	2009	Pre-PCV	GC23	GPSC216	NVT	15B/C	ST9553	0	0	0	0	0	S	0.03
9789_5#30	ERS215227	<5	2010	Pre-PCV	GC23	GPSC216	NVT	15B/C	ST9553	0	0	0	0	0	S	0.03
9789_5#34	ERS215232	<5	2010	Pre-PCV	GC23	GPSC216	NVT	15B/C	ST9553	0	0	0	0	0	S	0.03
9789_5#84	ERS215284	<5	2009	Pre-PCV	GC23	GPSC216	NVT	15B/C	ST9553	0	0	0	0	0	S	0.03
15378_3#16	ERS625442	<5	2009	Pre-PCV	GC23	GPSC217	NVT	34	ST9524	0	0	0	0	0	S	0.03
15378_3#58	ERS625484	<5	2009	Pre-PCV	GC23	GPSC217	NVT	34	ST9524	0	0	0	0	0	S	0.03
15378_4#53	ERS625580	<5	2009	Pre-PCV	GC23	GPSC217	NVT	34	ST9524	0	0	0	0	0	S	0.03
15378_4#82	ERS625609	<5	2009	Pre-PCV	GC23	GPSC217	NVT	34	ST9524	0	0	0	0	0	S	0.03
15531_2#42	ERS625668	<5	2009	Pre-PCV	GC23	GPSC217	NVT	34	ST9524	0	0	0	0	0	S	0.03
18456_1#7	ERS725285	<5	2014	Post-PCV	GC23	GPSC217	NVT	34	ST5258	0	0	0	0	0	S	0.03
9789_5#40	ERS215238	≥5	2009	Pre-PCV	GC23	GPSC217	NVT	34	ST9524	0	0	0	0	0	S	0.03
14936_5#56	ERS553446	<5	2010	Pre-PCV	GC23	GPSC218	NVT	12B	ST10583	0	0	0	0	0	S	0.03
17870_8#113	ERS725963	<5	2009	Pre-PCV	GC23	GPSC223	VT	6A	ST7063	0	0	0	0	0	I	0.25
9789_5#74	ERS215274	<5	2009	Pre-PCV	GC23	GPSC223	VT	6A	ST7063	0	0	0	0	0	I	0.25
15378_4#62	ERS625589	<5	2010	Pre-PCV	GC23	GPSC228	NVT	18A	ST10668	0	0	0	0	0	S	0.03
18456_1#22	ERS725315	<5	2014	Post-PCV	GC23	GPSC238	NVT	NT	ST5898	0	0	0	0	0	S	0.06
18456_1#23	ERS725318	≥5	2014	Post-PCV	GC23	GPSC238	NVT	7C	ST5898	0	0	0	0	0	S	0.06
9789_4#46	ERS215150	<5	2010	Pre-PCV	GC23	GPSC251	VT	6A	ST499	0	0	0	0	0	S	0.03
15378_4#56	ERS625583	≥5	2014	Post-PCV	GC23	GPSC26	NVT	12F	ST989	1	0	1	0	0	S	0.03
15378_4#79	ERS625606	<5	2014	Post-PCV	GC23	GPSC26	NVT	12F	ST989	1	0	1	0	0	S	0.03
9716_7#47	ERS215339	≥5	2009	Pre-PCV	GC23	GPSC26	NVT	9L	ST989	1	0	1	0	0	S	0.03
12378_2#59	ERS399256	<5	2009	Pre-PCV	GC23	GPSC268	NVT	16F	ST705	0	0	1	0	0	I	0.25
15378_2#10	ERS625422	<5	2009	Pre-PCV	GC23	GPSC280	NVT	6E	ST11753	0	0	0	0	0	S	0.03
15378_4#71	ERS625598	<5	2014	Post-PCV	GC23	GPSC280	NVT	6E	ST11751	0	0	0	0	0	S	0.03
15531_3#83	ERS625978	<5	2014	Post-PCV	GC23	GPSC280	NVT	6E	ST11751	0	0	0	0	0	S	0.03
9789_3#66	ERS215074	<5	2009	Pre-PCV	GC23	GPSC280	NVT	6E	ST11753	0	0	0	0	0	S	0.03
12290_3#92	ERS399064	<5	2010	Pre-PCV	GC23	GPSC30	VT	6A	ST7063	0	0	0	0	0	I	0.25
14936_5#53	ERS553440	<5	2010	Pre-PCV	GC23	GPSC30	VT	6A	ST7063	0	0	0	0	0	I	0.25
18456_1#29	ERS725330	<5	2014	Post-PCV	GC23	GPSC325	NVT	9L	ST9460	0	0	0	0	0	S	0.03
18456_1#30	ERS725332	≥5	2014	Post-PCV	GC23	GPSC325	NVT	9L	ST9460	0	0	0	0	0	S	0.03
9716_7#59	ERS215351	<5	2009	Pre-PCV	GC23	GPSC325	NVT	9L	ST9471	0	0	0	0	0	I	0.12
9789_4#44	ERS215148	<5	2009	Pre-PCV	GC23	GPSC325	NVT	9L	ST9460	0	0	0	0	0	S	0.03
15378_4#67	ERS625594	≥5	2009	Pre-PCV	GC23	GPSC332	NVT	NT	ST4156	0	0	0	0	0	S	0.03
15531_4#5	ERS625995	≥5	2014	Post-PCV	GC23	GPSC332	NVT	NT	ST10897	0	0	0	0	0	I	0.25
17794_8#185	ERS725265	<5	2014	Post-PCV	GC23	GPSC332	NVT	NT	ST10897	0	0	0	0	0	I	0.25
15378_4#14	ERS625537	≥5	2009	Pre-PCV	GC23	GPSC34	NVT	34	ST9546	0	0	0	0	0	S	0.03
17870_7#154	ERS725840	<5	2009	Pre-PCV	GC23	GPSC34	NVT	34	ST9546	0	0	0	0	0	S	0.03
18456_1#33	ERS725337	<5	2014	Post-PCV	GC23	GPSC34	NVT	34	ST9546	0	0	0	0	0	S	0.03
9789_5#57	ERS215256	≥5	2009	Pre-PCV	GC23	GPSC34	NVT	34	ST9546	0	0	0	0	0	S	0.03
9789_5#6	ERS215201	<5	2009	Pre-PCV	GC23	GPSC34	NVT	34	ST9546	0	0	0	0	0	S	0.03
9789_5#80	ERS215280	≥5	2009	Pre-PCV	GC23	GPSC34	NVT	34	ST9546	0	0	0	0	0	S	0.03
15378_4#63	ERS625590	<5	2014	Post-PCV	GC23	GPSC367	VT	6A	ST10640	0	0	0	0	0	I	0.25
15531_2#54	ERS625680	<5	2014	Post-PCV	GC23	GPSC367	VT	6A	ST10640	0	0	0	0	0	I	0.25
15531_3#84	ERS625979	≥5	2014	Post-PCV	GC23	GPSC368	VT	19F	ST10658	0	0	0	0	0	I	0.12
15531_4#33	ERS626023	<5	2014	Post-PCV	GC23	GPSC368	VT	19F	ST10658	0	0	0	0	0	I	0.12
17870_7#147	ERS725833	<5	2010	Pre-PCV	GC23	GPSC379	NVT	6E	ST9446	0	0	0	0	0	S	0.03
17870_8#114	ERS725965	<5	2010	Pre-PCV	GC23	GPSC379	NVT	6E	ST9446	0	0	0	0	0	S	0.03
9716_7#35	ERS215327	≥5	2010	Pre-PCV	GC23	GPSC379	NVT	6E	ST9446	0	0	0	0	0	S	0.03
9789_4#82	ERS215186	<5	2010	Pre-PCV	GC23	GPSC380	VT	4	ST9443	0	0	0	0	0	S	0.03
9789_4#86	ERS215190	<5	2010	Pre-PCV	GC23	GPSC380	VT	4	ST9443	0	0	0	0	0	S	0.03
15378_3#34	ERS625460	<5	2010	Pre-PCV	GC23	GPSC43	NVT	35A	ST3214	0	0	1	0	1	S	0.06
15531_4#30	ERS626020	<5	2014	Post-PCV	GC23	GPSC43	NVT	35A	ST3214	0	0	1	0	1	S	0.06
17870_7#150	ERS725836	<5	2010	Pre-PCV	GC23	GPSC43	NVT	42	ST3214	0	0	1	0	1	S	0.06
18456_1#31	ERS725334	≥5	2014	Post-PCV	GC23	GPSC537	NVT	NT	ST12181	0	0	1	0	0	S	0.03
12378_2#55	ERS399250	<5	2009	Pre-PCV	GC23	GPSC56	VT	7F	ST8672	0	0	0	0	0	S	0.03
17870_7#135	ERS725813	<5	2009	Pre-PCV	GC23	GPSC56	VT	7F	ST12151	0	0	0	0	0	S	0.06
9716_7#65	ERS215357	≥5	2009	Pre-PCV	GC23	GPSC56	VT	7F	ST8672	0	0	0	0	0	S	0.03
9789_4#36	ERS215140	<5	2009	Pre-PCV	GC23	GPSC56	VT	7F	ST8672	0	0	0	0	0	S	0.03
14936_5#72	ERS553477	<5	2010	Pre-PCV	GC23	GPSC57	NVT	31	ST444	0	0	0	0	0	S	0.03
15378_3#35	ERS625461	<5	2009	Pre-PCV	GC23	GPSC57	NVT	31	ST444	0	0	0	0	0	S	0.03
15378_3#40	ERS625466	<5	2009	Pre-PCV	GC23	GPSC57	NVT	31	ST444	0	0	0	0	0	S	0.03
15378_3#65	ERS625493	≥5	2009	Pre-PCV	GC23	GPSC57	NVT	31	ST444	0	0	0	0	0	S	0.03
15378_4#49	ERS625576	≥5	2009	Pre-PCV	GC23	GPSC57	NVT	31	ST444	0	0	0	0	0	S	0.03
15531_4#14	ERS626004	<5	2014	Post-PCV	GC23	GPSC57	NVT	31	ST444	0	0	0	0	0	S	0.03
18456_1#17	ERS725305	≥5	2014	Post-PCV	GC23	GPSC57	NVT	31	ST444	0	0	0	0	0	S	0.03
9789_3#81	ERS215089	<5	2009	Pre-PCV	GC23	GPSC57	NVT	31	ST444	0	0	0	0	0	S	0.03
9789_5#90	ERS215290	≥5	2009	Pre-PCV	GC23	GPSC57	NVT	31	ST444	0	0	0	0	0	S	0.03
15378_3#11	ERS625437	<5	2010	Pre-PCV	GC23	GPSC61	NVT	18A	ST10668	0	0	0	0	0	S	0.03
15378_4#20	ERS625543	≥5	2009	Pre-PCV	GC23	GPSC61	NVT	17F	ST9926	0	0	0	0	0	S	0.06
18456_1#26	ERS725324	<5	2014	Post-PCV	GC23	GPSC61	NVT	18A	ST10668	0	0	0	0	0	S	0.03
9789_5#1	ERS215196	<5	2010	Pre-PCV	GC23	GPSC61	NVT	18A	ST9537	0	0	0	0	0	S	0.03
9789_5#5	ERS215200	<5	2010	Pre-PCV	GC23	GPSC61	NVT	18A	ST9537	0	0	0	0	0	S	0.03
12290_3#57	ERS398980	<5	2009	Pre-PCV	GC23	GPSC68	VT	18C	ST9484	0	0	0	0	0	S	0.03
12290_3#74	ERS399018	<5	2009	Pre-PCV	GC23	GPSC68	VT	18C	ST9484	0	0	0	0	0	S	0.03
17870_7#156	ERS725842	<5	2009	Pre-PCV	GC23	GPSC68	VT	18C	ST9484	0	0	0	0	0	S	0.03
9789_4#32	ERS215136	<5	2009	Pre-PCV	GC23	GPSC68	VT	18C	ST9484	0	0	0	0	0	S	0.03
9789_4#48	ERS215152	<5	2009	Pre-PCV	GC23	GPSC68	VT	18C	ST9484	0	0	0	0	0	S	0.03
9789_5#47	ERS215246	≥5	2010	Pre-PCV	GC23	GPSC68	VT	18C	ST9484	0	0	0	0	0	S	0.03
9789_5#60	ERS215259	<5	2009	Pre-PCV	GC23	GPSC68	VT	18C	ST9484	0	0	0	0	0	S	0.03
17870_7#152	ERS725838	<5	2009	Pre-PCV	GC23	GPSC79	VT	4	ST7071	0	0	0	0	0	I	0.25
18456_1#34	ERS725339	≥5	2014	Post-PCV	GC23	GPSC79	VT	4	ST7071	0	0	0	0	0	I	0.25
15378_2#18	ERS625651	≥5	2009	Pre-PCV	GC23	GPSC86	VT	4	ST2213	0	0	1	0	0	S	0.03
15378_2#82	ERS625412	<5	2010	Pre-PCV	GC23	GPSC86	VT	4	ST2213	0	0	1	0	1	S	0.03
15378_4#11	ERS625534	≥5	2009	Pre-PCV	GC23	GPSC86	VT	4	ST2213	0	0	0	0	0	S	0.03
15378_4#2	ERS625525	≥5	2009	Pre-PCV	GC23	GPSC86	VT	4	ST12744	0	0	0	0	0	S	0.03
18456_1#3	ERS725277	<5	2014	Post-PCV	GC23	GPSC86	VT	4	ST2213	0	0	1	0	1	S	0.03
9716_7#7	ERS215298	≥5	2009	Pre-PCV	GC23	GPSC86	VT	4	ST2213	0	0	0	0	0	S	0.03
9789_3#58	ERS215066	<5	2009	Pre-PCV	GC23	GPSC86	VT	4	ST2213	0	0	0	0	0	S	0.03
9789_3#69	ERS215077	<5	2009	Pre-PCV	GC23	GPSC86	VT	4	ST2213	0	0	0	0	0	S	0.03
15531_4#34	ERS626024	≥5	2014	Post-PCV	GC23	GPSC88	NVT	15B/C	ST11702	0	0	0	0	0	I	0.12
17794_8#170	ERS725242	<5	2014	Post-PCV	GC23	GPSC88	NVT	15B/C	ST11702	0	0	0	0	0	I	0.12
18456_1#40	ERS725351	≥5	2014	Post-PCV	GC23	GPSC88	NVT	15B/C	ST11702	0	0	0	0	0	I	0.12
18456_1#48	ERS725367	<5	2014	Post-PCV	GC23	GPSC88	NVT	15B/C	ST11702	0	0	0	0	0	I	0.12
17870_7#130	ERS725801	<5	2009	Pre-PCV	GC23	GPSC91	VT	23F	ST9574	0	0	0	0	0	S	0.06
9789_3#53	ERS215061	<5	2009	Pre-PCV	GC23	GPSC91	VT	23F	ST9574	0	0	0	0	0	S	0.06
9789_3#77	ERS215085	<5	2009	Pre-PCV	GC23	GPSC91	VT	23F	ST9574	0	0	0	0	0	S	0.06
12378_2#22	ERS399109	≥5	2009	Pre-PCV	GC23	GPSC96	NVT	2	ST74	0	0	0	0	0	S	0.03
12290_3#53	ERS398971	<5	2009	Pre-PCV	GC3	GPSC30	NVT	10B	ST7055	0	0	1	0	0	S	0.03
14936_5#69	ERS553471	<5	2009	Pre-PCV	GC3	GPSC30	NVT	33D	ST4084	0	0	0	0	0	S	0.03
15378_2#72	ERS625401	<5	2009	Pre-PCV	GC3	GPSC30	NVT	10B	ST7055	0	0	1	0	0	S	0.03
15378_3#27	ERS625453	<5	2010	Pre-PCV	GC3	GPSC30	NVT	33D	ST4084	0	0	0	0	0	S	0.03
15378_3#88	ERS625516	≥5	2009	Pre-PCV	GC3	GPSC30	NVT	10B	ST7055	0	0	1	0	0	S	0.03
15378_4#55	ERS625582	<5	2014	Post-PCV	GC3	GPSC30	NVT	10B	ST7055	0	0	1	0	1	S	0.03
15378_4#66	ERS625593	<5	2009	Pre-PCV	GC3	GPSC30	NVT	10B	ST7055	0	0	1	0	0	S	0.03
15531_2#10	ERS625632	≥5	2009	Pre-PCV	GC3	GPSC30	NVT	10B	ST7055	0	0	1	0	0	S	0.03
15531_2#19	ERS625641	≥5	2009	Pre-PCV	GC3	GPSC30	NVT	10B	ST7055	0	0	1	0	0	S	0.03
15531_2#45	ERS625671	<5	2014	Post-PCV	GC3	GPSC30	NVT	35F	ST8774	0	0	0	0	0	S	0.03
15531_2#50	ERS625676	<5	2014	Post-PCV	GC3	GPSC30	VT	6A	ST4084	0	0	0	0	0	S	0.03
15531_2#56	ERS625682	<5	2014	Post-PCV	GC3	GPSC30	NVT	10B	ST10892	0	0	1	0	0	S	0.03
15531_2#63	ERS625689	<5	2014	Post-PCV	GC3	GPSC30	VT	6A	ST4084	0	0	0	0	0	S	0.03
15531_2#71	ERS625697	<5	2014	Post-PCV	GC3	GPSC30	NVT	33D	ST4084	0	0	0	0	0	S	0.03
15531_3#88	ERS625983	<5	2014	Post-PCV	GC3	GPSC30	NVT	33D	ST4084	0	0	0	0	0	S	0.03
15531_3#90	ERS625985	≥5	2014	Post-PCV	GC3	GPSC30	NVT	10B	ST12182	0	0	1	0	0	S	0.03
15531_4#25	ERS626015	≥5	2014	Post-PCV	GC3	GPSC30	NVT	10B	ST7055	0	0	1	0	0	S	0.03
15531_4#28	ERS626018	≥5	2014	Post-PCV	GC3	GPSC30	NVT	10B	ST7055	0	0	1	0	0	S	0.03
17870_7#133	ERS725808	<5	2009	Pre-PCV	GC3	GPSC30	VT	6A	ST4084	0	0	0	0	0	S	0.03
18456_1#20	ERS725311	<5	2014	Post-PCV	GC3	GPSC30	NVT	10B	ST12180	0	0	1	0	0	S	0.03
18456_1#45	ERS725361	<5	2014	Post-PCV	GC3	GPSC30	NVT	10B	ST7055	0	0	1	0	0	S	0.03
18456_1#6	ERS725283	<5	2014	Post-PCV	GC3	GPSC30	NVT	35F	ST8774	0	0	0	0	0	S	0.03
18456_1#64	ERS725399	≥5	2014	Post-PCV	GC3	GPSC30	NVT	10B	ST12182	0	0	1	0	0	S	0.03
18456_1#81	ERS725267	≥5	2014	Post-PCV	GC3	GPSC30	NVT	33D	ST4084	0	0	0	0	0	S	0.03
9716_7#26	ERS215317	≥5	2009	Pre-PCV	GC3	GPSC30	NVT	10B	ST7055	0	0	1	0	0	S	0.03
9789_3#42	ERS215050	<5	2009	Pre-PCV	GC3	GPSC30	NVT	10B	ST7055	0	0	1	0	0	S	0.03
9789_3#47	ERS215055	<5	2009	Pre-PCV	GC3	GPSC30	NVT	10B	ST7055	0	0	1	0	0	S	0.03
9789_4#20	ERS215124	<5	2010	Pre-PCV	GC3	GPSC30	NVT	10B	ST7055	0	0	1	0	0	S	0.03
9789_4#91	ERS215195	<5	2009	Pre-PCV	GC3	GPSC30	NVT	10B	ST9475	0	0	1	0	0	S	0.03
9789_5#17	ERS215213	<5	2009	Pre-PCV	GC3	GPSC30	NVT	10B	ST7055	0	0	1	0	0	S	0.03
9789_5#4	ERS215199	<5	2010	Pre-PCV	GC3	GPSC30	NVT	10B	ST9475	0	0	1	0	0	S	0.03
12378_2#53	ERS399242	≥5	2009	Pre-PCV	GC4	GPSC161	NVT	19B	ST9570	0	0	0	0	0	S	0.03
15378_3#10	ERS625436	<5	2010	Pre-PCV	GC4	GPSC161	NVT	19B	ST9570	0	0	0	0	0	S	0.03
15378_3#53	ERS625479	<5	2009	Pre-PCV	GC4	GPSC161	NVT	19B	ST9449	0	0	0	0	0	S	0.03
15531_2#73	ERS625699	<5	2014	Post-PCV	GC4	GPSC161	NVT	19B	ST9449	0	0	0	0	0	S	0.03
15531_4#32	ERS626022	<5	2014	Post-PCV	GC4	GPSC161	NVT	19B	ST9570	0	0	0	0	0	S	0.03
17794_8#186	ERS725266	<5	2014	Post-PCV	GC4	GPSC161	NVT	19B	ST9570	0	0	0	0	0	S	0.03
17870_7#175	ERS725877	<5	2010	Pre-PCV	GC4	GPSC161	NVT	19B	ST9570	0	0	0	0	0	S	0.03
18456_1#57	ERS725385	<5	2014	Post-PCV	GC4	GPSC161	NVT	19B	ST9570	0	0	0	0	0	S	0.03
18456_1#58	ERS725387	≥5	2014	Post-PCV	GC4	GPSC161	NVT	19B	ST9570	0	0	0	0	0	S	0.03
18456_1#67	ERS725229	<5	2014	Post-PCV	GC4	GPSC161	NVT	19B	ST9570	0	0	0	0	0	S	0.03
9716_7#34	ERS215326	≥5	2009	Pre-PCV	GC4	GPSC161	NVT	19B	ST9449	0	0	0	0	0	S	0.03
9789_3#82	ERS215090	<5	2009	Pre-PCV	GC4	GPSC161	NVT	19B	ST9570	0	0	0	0	0	S	0.03
9789_4#60	ERS215164	<5	2009	Pre-PCV	GC4	GPSC161	NVT	19B	ST9570	0	0	0	0	0	S	0.03
9789_5#73	ERS215273	≥5	2010	Pre-PCV	GC4	GPSC161	NVT	19B	ST9570	0	0	0	0	0	S	0.03
12290_2#31	ERS398786	<5	2010	Pre-PCV	GC5	GPSC5	NVT	35B	ST361	0	0	0	0	0	I	0.25
12290_3#64	ERS398996	<5	2009	Pre-PCV	GC5	GPSC5	NVT	35B	ST172	0	0	0	0	0	N/A	N/A
14936_5#45	ERS553424	<5	2009	Pre-PCV	GC5	GPSC5	NVT	15B/C	ST172	0	0	0	0	0	I	0.12
15378_3#14	ERS625440	<5	2009	Pre-PCV	GC5	GPSC5	NVT	15B/C	ST172	0	0	0	0	0	I	0.12
15378_3#66	ERS625494	≥5	2009	Pre-PCV	GC5	GPSC5	NVT	15B/C	ST172	0	0	0	0	0	I	0.12
15378_4#74	ERS625601	≥5	2009	Pre-PCV	GC5	GPSC5	NVT	15B/C	ST172	0	0	0	0	0	I	0.12
15378_4#83	ERS625610	<5	2009	Pre-PCV	GC5	GPSC5	NVT	35B	ST361	0	0	0	0	0	I	0.25
15378_4#84	ERS625611	≥5	2009	Pre-PCV	GC5	GPSC5	NVT	35B	ST172	0	0	0	0	0	S	0.03
15531_2#48	ERS625674	<5	2014	Post-PCV	GC5	GPSC5	NVT	35B	ST10650	0	0	0	0	0	I	0.25
15531_2#8	ERS625630	<5	2014	Post-PCV	GC5	GPSC5	NVT	35B	ST10650	0	0	0	0	0	I	0.25
15531_2#92	ERS625719	<5	2009	Pre-PCV	GC5	GPSC5	NVT	35B	ST172	0	0	0	0	0	N/A	N/A
18456_1#46	ERS725363	≥5	2014	Post-PCV	GC5	GPSC5	NVT	35B	ST361	0	0	0	0	0	I	0.25
18456_1#50	ERS725371	<5	2014	Post-PCV	GC5	GPSC5	NVT	15B/C	ST12327	0	0	0	0	0	I	0.12
18456_1#62	ERS725395	≥5	2014	Post-PCV	GC5	GPSC5	NVT	29	ST12329	0	0	0	0	0	S	0.06
18456_1#85	ERS725276	<5	2014	Post-PCV	GC5	GPSC5	NVT	15B/C	ST172	0	0	1	1	0	I	0.12
18456_1#86	ERS725278	<5	2014	Post-PCV	GC5	GPSC5	NVT	15B/C	ST172	0	0	1	1	0	I	0.12
9716_7#44	ERS215336	≥5	2010	Pre-PCV	GC5	GPSC5	NVT	35B	ST172	0	0	0	0	0	I	0.25
9789_3#91	ERS215104	<5	2009	Pre-PCV	GC5	GPSC5	NVT	35B	ST172	0	0	0	0	0	S	0.03
9789_4#28	ERS215132	<5	2009	Pre-PCV	GC5	GPSC5	NVT	35B	ST361	0	0	0	0	0	I	0.25
9789_5#15	ERS215211	≥5	2009	Pre-PCV	GC5	GPSC5	NVT	35B	ST361	0	0	0	0	0	I	0.25
18456_1#74	ERS725245	<5	2014	Post-PCV	GC5	GPSC539	NVT	7C	ST2054	0	0	0	0	0	I	0.25
12290_3#49	ERS398961	<5	2009	Pre-PCV	GC6	GPSC11	NVT	18A	ST9517	0	0	0	0	0	S	0.03
12290_3#63	ERS398995	<5	2009	Pre-PCV	GC6	GPSC11	NVT	21	ST9517	0	0	0	0	0	S	0.03
14936_5#51	ERS553436	<5	2009	Pre-PCV	GC6	GPSC11	NVT	21	ST9517	0	0	0	0	0	S	0.03
14936_5#62	ERS553457	<5	2009	Pre-PCV	GC6	GPSC11	NVT	21	ST9517	0	0	0	0	0	S	0.03
15378_3#25	ERS625451	<5	2009	Pre-PCV	GC6	GPSC11	NVT	21	ST9517	0	0	0	0	0	S	0.03
15378_3#26	ERS625452	<5	2009	Pre-PCV	GC6	GPSC11	NVT	21	ST9517	0	0	0	0	0	S	0.03
15378_3#46	ERS625472	<5	2009	Pre-PCV	GC6	GPSC11	NVT	11A	ST9517	0	0	0	0	0	S	0.03
15378_4#21	ERS625544	≥5	2009	Pre-PCV	GC6	GPSC11	NVT	18A	ST9517	0	0	0	0	0	S	0.03
15531_2#52	ERS625678	<5	2014	Post-PCV	GC6	GPSC11	NVT	21	ST9517	0	0	0	0	0	S	0.03
15531_2#65	ERS625691	<5	2014	Post-PCV	GC6	GPSC11	NVT	21	ST9517	0	0	0	0	0	S	0.03
17870_7#132	ERS725806	<5	2009	Pre-PCV	GC6	GPSC11	NVT	21	ST9517	0	0	0	0	0	S	0.03
17870_7#167	ERS725861	<5	2009	Pre-PCV	GC6	GPSC11	NVT	11A	ST9517	0	0	0	0	0	S	0.03
9789_4#72	ERS215176	<5	2009	Pre-PCV	GC6	GPSC11	NVT	11A	ST9517	0	0	0	0	0	S	0.03
9789_5#76	ERS215276	<5	2009	Pre-PCV	GC6	GPSC11	NVT	11A	ST9517	0	0	0	0	0	S	0.03
15378_3#73	ERS625501	≥5	2010	Pre-PCV	GC7	GPSC163	NVT	11A	ST10568	0	0	0	0	0	S	0.03
15531_2#36	ERS625661	<5	2014	Post-PCV	GC7	GPSC163	NVT	11A	ST10568	0	0	0	0	0	S	0.03
15531_4#17	ERS626007	≥5	2014	Post-PCV	GC7	GPSC163	NVT	20	ST10633	0	0	0	0	0	S	0.03
15531_4#22	ERS626012	<5	2014	Post-PCV	GC7	GPSC163	NVT	11A	ST10568	0	0	0	0	0	S	0.03
17794_8#163	ERS725228	<5	2014	Post-PCV	GC7	GPSC163	NVT	20	ST10633	0	0	0	0	0	S	0.03
18456_1#77	ERS725254	<5	2014	Post-PCV	GC7	GPSC163	NVT	11A	ST12321	0	0	0	0	0	S	0.03
18456_1#79	ERS725261	<5	2014	Post-PCV	GC7	GPSC163	NVT	11A	ST10568	0	0	0	0	0	S	0.03
14936_5#52	ERS553438	<5	2009	Pre-PCV	GC7	GPSC22	VT	9V	ST11778	0	0	0	0	0	S	0.03
14936_5#58	ERS553450	<5	2009	Pre-PCV	GC7	GPSC22	VT	9V	ST11778	0	0	0	0	0	S	0.03
15378_2#79	ERS625409	<5	2009	Pre-PCV	GC7	GPSC22	NVT	11A	ST10568	0	0	0	0	0	S	0.03
15378_3#1	ERS625427	<5	2009	Pre-PCV	GC7	GPSC22	NVT	15A	ST9518	0	0	0	0	0	S	0.03
15378_3#32	ERS625458	<5	2009	Pre-PCV	GC7	GPSC22	VT	9V	ST11778	0	0	0	0	0	S	0.03
15378_3#37	ERS625463	<5	2009	Pre-PCV	GC7	GPSC22	NVT	15A	ST10554	0	0	0	0	0	S	0.03
15378_3#82	ERS625510	≥5	2009	Pre-PCV	GC7	GPSC22	VT	9V	ST11778	0	0	0	0	0	S	0.03
15378_4#87	ERS625614	<5	2014	Post-PCV	GC7	GPSC22	NVT	15A	ST10602	0	0	0	0	0	S	0.03
15531_2#15	ERS625637	≥5	2009	Pre-PCV	GC7	GPSC22	VT	9V	ST5902	0	0	0	0	0	S	0.03
15531_2#30	ERS625654	≥5	2014	Post-PCV	GC7	GPSC22	NVT	15A	ST10602	0	0	0	0	0	S	0.03
15531_2#43	ERS625669	<5	2010	Pre-PCV	GC7	GPSC22	NVT	15A	ST10554	0	0	0	0	0	S	0.03
15531_2#61	ERS625687	<5	2014	Post-PCV	GC7	GPSC22	NVT	15A	ST10602	0	0	0	0	0	S	0.03
15531_4#16	ERS626006	≥5	2014	Post-PCV	GC7	GPSC22	NVT	15A	ST10554	0	0	0	0	0	S	0.03
15531_4#4	ERS625994	<5	2014	Post-PCV	GC7	GPSC22	NVT	15A	ST10554	0	0	0	0	0	S	0.03
17870_7#142	ERS725828	<5	2010	Pre-PCV	GC7	GPSC22	VT	9V	ST11778	0	0	0	0	0	S	0.03
18456_1#13	ERS725297	<5	2014	Post-PCV	GC7	GPSC22	NVT	11A	ST12179	0	0	0	0	0	S	0.03
18456_1#24	ERS725320	<5	2014	Post-PCV	GC7	GPSC22	NVT	11A	ST12179	0	0	0	0	0	S	0.03
9716_7#20	ERS215311	<5	2009	Pre-PCV	GC7	GPSC22	VT	9V	ST11778	0	0	0	0	0	S	0.03
9789_3#65	ERS215073	<5	2009	Pre-PCV	GC7	GPSC22	NVT	15A	ST9518	0	0	0	0	0	S	0.03
9789_5#14	ERS215210	<5	2009	Pre-PCV	GC7	GPSC22	VT	9V	ST11778	0	0	0	0	0	S	0.03
9789_5#26	ERS215223	<5	2010	Pre-PCV	GC7	GPSC22	VT	9V	ST11778	0	0	0	0	0	S	0.03
9789_5#59	ERS215258	<5	2009	Pre-PCV	GC7	GPSC22	VT	9V	ST5902	0	0	0	0	0	S	0.03
9789_5#89	ERS215289	≥5	2009	Pre-PCV	GC7	GPSC22	VT	9V	ST5902	0	0	0	0	0	S	0.03
18456_1#52	ERS725375	≥5	2014	Post-PCV	GC7	GPSC538	NVT	11A	ST12328	0	0	0	0	0	S	0.03
12378_2#81	ERS399310	<5	2009	Pre-PCV	GC8	GPSC129	NVT	6E	ST9492	1	0	1	0	0	S	0.06
15378_2#76	ERS625405	<5	2009	Pre-PCV	GC8	GPSC129	NVT	6E	ST9492	1	0	1	0	0	S	0.06
15378_3#29	ERS625455	<5	2010	Pre-PCV	GC8	GPSC129	NVT	6E	ST3207	0	0	1	0	0	I	0.12
15378_3#41	ERS625467	<5	2010	Pre-PCV	GC8	GPSC129	NVT	6E	ST9492	1	0	1	0	0	S	0.06
15378_3#8	ERS625434	<5	2010	Pre-PCV	GC8	GPSC129	NVT	6E	ST3207	0	0	1	0	0	I	0.12
15378_4#50	ERS625577	<5	2014	Post-PCV	GC8	GPSC129	NVT	6E	ST3207	1	0	1	0	0	I	0.12
17870_7#140	ERS725825	<5	2009	Pre-PCV	GC8	GPSC129	NVT	6E	ST3207	0	0	1	0	0	I	0.12
17870_7#144	ERS725830	<5	2010	Pre-PCV	GC8	GPSC129	NVT	6E	ST9492	1	0	1	0	0	S	0.06
17870_7#172	ERS725869	<5	2009	Pre-PCV	GC8	GPSC129	NVT	6E	ST3207	0	0	1	0	0	I	0.12
17966_5#25	ERS726160	<5	2014	Post-PCV	GC8	GPSC129	NVT	6E	ST3207	1	0	1	0	0	I	0.12
18456_1#53	ERS725377	<5	2014	Post-PCV	GC8	GPSC129	NVT	6E	ST3207	1	0	1	0	0	I	0.12
9789_5#39	ERS215237	≥5	2010	Pre-PCV	GC8	GPSC129	NVT	6E	ST9492	1	0	1	0	0	S	0.06
14936_5#47	ERS553428	<5	2009	Pre-PCV	GC9	GPSC65	NVT	13	ST2053	0	0	0	0	0	I	0.12
14936_5#48	ERS553430	<5	2009	Pre-PCV	GC9	GPSC65	NVT	13	ST2053	0	0	1	0	1	I	0.12
15378_3#13	ERS625439	<5	2009	Pre-PCV	GC9	GPSC65	NVT	13	ST2053	0	0	0	0	0	I	0.12
15378_3#70	ERS625498	≥5	2010	Pre-PCV	GC9	GPSC65	NVT	13	ST2053	0	0	0	0	0	I	0.12
15378_3#78	ERS625506	≥5	2009	Pre-PCV	GC9	GPSC65	NVT	13	ST2053	0	0	0	0	0	I	0.12
15378_3#91	ERS625519	≥5	2009	Pre-PCV	GC9	GPSC65	NVT	13	ST2053	0	0	0	0	0	I	0.12
15378_4#10	ERS625533	≥5	2010	Pre-PCV	GC9	GPSC65	NVT	13	ST2053	0	0	0	0	0	I	0.12
15378_4#60	ERS625587	<5	2009	Pre-PCV	GC9	GPSC65	NVT	13	ST2053	0	0	1	0	1	I	0.12
15378_4#69	ERS625596	<5	2009	Pre-PCV	GC9	GPSC65	NVT	13	ST2053	0	0	0	0	0	I	0.12
15531_2#23	ERS625646	≥5	2014	Post-PCV	GC9	GPSC65	VT	19A	ST2053	0	0	0	0	0	I	0.12
15531_2#27	ERS625650	≥5	2009	Pre-PCV	GC9	GPSC65	NVT	13	ST2053	0	0	0	0	0	I	0.12
15531_4#13	ERS626003	≥5	2014	Post-PCV	GC9	GPSC65	NVT	13	ST2053	0	0	0	0	0	I	0.12
15531_4#18	ERS626008	≥5	2014	Post-PCV	GC9	GPSC65	NVT	13	ST2053	0	0	0	0	0	I	0.12
15531_4#19	ERS626009	<5	2014	Post-PCV	GC9	GPSC65	NVT	13	ST2053	0	0	0	0	0	I	0.12
15531_4#31	ERS626021	≥5	2014	Post-PCV	GC9	GPSC65	NVT	13	ST2053	0	0	0	0	0	I	0.12
17870_7#128	ERS725797	<5	2009	Pre-PCV	GC9	GPSC65	NVT	13	ST2053	0	0	1	0	1	I	0.12
17870_7#131	ERS725804	<5	2009	Pre-PCV	GC9	GPSC65	NVT	13	ST2053	0	0	0	0	0	I	0.12
17870_7#136	ERS725815	<5	2009	Pre-PCV	GC9	GPSC65	NVT	13	ST2053	0	0	0	0	0	I	0.12
17870_7#137	ERS725819	<5	2009	Pre-PCV	GC9	GPSC65	NVT	13	ST2053	0	0	1	0	1	I	0.12
17870_7#139	ERS725823	<5	2009	Pre-PCV	GC9	GPSC65	NVT	13	ST2053	0	0	0	0	0	I	0.12
17870_7#153	ERS725839	<5	2009	Pre-PCV	GC9	GPSC65	NVT	13	ST2053	0	0	0	0	0	I	0.12
18456_1#10	ERS725291	<5	2014	Post-PCV	GC9	GPSC65	NVT	13	ST2053	0	0	0	0	0	I	0.12
18456_1#43	ERS725357	≥5	2014	Post-PCV	GC9	GPSC65	NVT	13	ST2053	0	0	0	0	0	I	0.12
9716_7#83	ERS215375	≥5	2009	Pre-PCV	GC9	GPSC65	NVT	13	ST2053	0	0	0	0	0	I	0.12
9789_3#39	ERS215047	<5	2009	Pre-PCV	GC9	GPSC65	NVT	13	ST4370	0	0	0	0	0	N/A	N/A
9789_3#80	ERS215088	<5	2009	Pre-PCV	GC9	GPSC65	NVT	13	ST2053	0	0	0	0	0	I	0.12
9789_5#22	ERS215219	<5	2009	Pre-PCV	GC9	GPSC65	NVT	13	ST2053	0	0	0	0	0	I	0.12
